# Supplementary material for: Genetic reversal of the globin switch concurrently modulates both fetal and sickle hemoglobin and reduces red cell sickling
Source: Nat Commun. 2023 Sep 20;14:5850. doi: 10.1038/s41467-023-40923-5 (PMC10511721; doi:10.1038/s41467-023-40923-5)
Supplement: Supplementary file 4 — Source Data [file 41467_2023_40923_MOESM4_ESM.xlsx]

## Sheet: Table 1
	Table 1. Hematologic Data.*
	Treatment	Patient / Cohort	Number of Samples / Individuals	Age	Time Since Infusion / HU Treatment	Hb	MCH	MCHC	MCV	HbF	F-cell
			n	years	months	g/dL	pg	g/dL	fL	%	%
	Gene Therapy	2	7	21-25	49	10.9 (10.4,11.5)	31.2 (30.9,31.8)	35.0 (34.2,36.1)	89.1 (88.3,91.6)	23.3 (20.8,26.0)	67.5 (59.7,76.5)
	Gene Therapy	3	10	26-30	39	9.9 ( 9.1,11.1)	30.0 (26.7,31.8)	32.8 (32.3,35.7)	89.2 (81.4,92.5)	23.4 (16.5,30.1)	62.6 (48.2,72.7)
	Gene Therapy	4	9	21-25	40	11.1 (10.0,11.9)	31.0 (30.2,32.2)	36.4 (35.1,36.4)	85.5 (84.2,88.3)	28.9 (27.7,30.9)	75.3 (70.2,81.9)
	Gene Therapy	6†	7	16-20	36	10.6 (10.5,11.1)	25.8 (25.5,26.6)	33.8 (32.2,34.1)	77.8 (74.9,82.4)	38.6 (36.1,40.1)	71.8 (68.4,74.8)
	Gene Therapy	7	8	11-15	32	11.8 (11.3,12.4)	30.0 (30.0,30.1)	36.1 (35.6,36.3)	83.0 (82.8,84.4)	25.5 (25.4,26.5)	64.0 (63.1,67.0)
	Gene Therapy	8	6	6-10	27	9.4 ( 9.0, 9.7)	32.2 (31.3,32.7)	36.5 (35.3,37.2)	88.5 (86.9,95.8)	37.8 (31.1,42.2)	86.1 (80.8,91.1)
	Gene Therapy	9	6	11-15	22	11.1 ( 9.6,11.4)	38.4 (36.9,39.2)	35.0 (34.8,35.5)	109.8 (106.2,111.9)	27.9 (25.3,28.9)	75.4 (70.6,76.4)
	Gene Therapy	10	6	16-20	23	7.6 ( 7.3,10.5)	28.8 (28.2,30.3)	35.0 (34.7,35.6)	82.7 (81.5,85.2)	11.1 (9.9,14.1)	37.3 (30.0,45.4)
	Gene Therapy	11	3	21-25	17	8.6 ( 8.4, 8.7)	25.3 (25.1,26.0)	35.3 (35.2,35.5)	71.7 (70.8,74.0)	27.6 (27.2,27.7)	68.6 (64.9,69.8)
	Gene Therapy	Untransf. BCLshmiR §	9	16 (7,24)	32 (17,49)	10.9 ( 8.6,11.8)	31.0 (25.3,38.4)	35.3 (33.8,36.5)	85.5 (71.7,109.8)	27.9 (23.3,38.6)	71.8 (64.0,86.1)
	Hydroxyurea	HU High Responder	10	7 (2,16)	46 (10,156)	10.2 ( 8.5,11.1)	35.6 (25.8,40.7)	36.0 (34.1,37.0)	98.8 (75.5,110.4)	27.0 (23.0,33.2)	87.6 (78.1,93.6)
	Hydroxyurea	HU Low Responder	8	8.5 (3,23)	66 (24,144)	7.3 ( 6.1, 9.0)	33.2 (26.0,36.8)	35.0 (34.1,35.7)	94.3 (75.2,104.2)	11.7 ( 6.3,19.8)	48.6 (29.9,75.2)
	* Values shown are median (minimum,maximum). Gene Therapy includes data >= 5 months after treatment. Subject ages are reported as 5-year intervals to maintain privacy.
	§ HbS/Beta Zero Thalassemia.
	† Untransf. BCLshmiR corresponds to the seven untransfused BCLshmiR patients: 02, 04, 06, 07, 08, 09, and 11.

## Sheet: Table S1. Fig1,2,3,4d, FigS1-S4
	Table S1. Individual Data.*
	Cohort**	Patient	Age	Time Since Infusion/HU Treatment	RBCs ≥10pg Fig1b	RBCs >70% Fig1c	RBCs 1.7% Fig2c	RBCs 2.7% Fig2d	HbF Fig2e	F-cell Fig2f	HbF/ F-cell Fig3a	△HbS Fig4d§	MCV FigS1a	MCH FigS1b	MCHC FigS1c	RDW FigS1d	Retic FigS1e	Hb FigS1f	RBC FigS1g	HCT FigS1h	RBCs 3.7% FigS2	RBCs Oxy Sat FigS4a	RBCs Oxy Sat FigS4c	RBCs 3.7% FigS2	HbF¶	F-cell¶	HbF per Fcell‡	HbS per Fcell±	WBC
			years	months	%	%	%	%	%	%	%	-	fL	pg	g/dL	%	%	g/dL		%	%	%	%	%	%	%	pg	pg
	BCL-U	2	21	48	49.8	51.35	29.25	34.3	23.3	67.45	34.9051	-0.764	89.1	31.25	34.95	15.85	6.1	10.9	3.5	31.4	43.25	16.6	8.48	43.25	24.2311	70.1889	10.8556	20.3416	11.155
	BCL-T	3	26	38	46.1	-	22.8528	26.8405	23.35	62.65	36.7861	-	89.2	30	32.85	17	8.7	9.9	3.35	30.35	30.9222	-	-	30.9222	23.984	64.3224	11.2717	18.6541	5.37
	BCL-U	4	24	39	38.5	41.6	35.3	37.6	28.9	75.35	38.1752	-0.727	85.5	31	36.4	16.9	6.8	11.05	3.6	30.7	47.5	16.3	8.38	47.5	30.2151	79.1089	11.8845	19.0351	7.535
	BCL-U	6†	16	35	55.7	63.3	47	48.5	38.65	71.85	53.3651	-0.828	77.8	25.8	33.85	20.8	5.5	10.65	4.1	31.6	58.5	17.8	9.9	58.5	40.6836	75.6325	13.9413	12.0516	7.78
	BCL-U	7	12	31	51.95	57.3	39.4	46.9	25.5	64	39.6875	-0.726	83	30	36.1	16.7	4.2	11.8	3.9	33.1	49.8	18.5	8.92	49.8	26.765	67.4394	11.9062	18.0938	5.65
	BCL-U	8	7	26	50.05	46.85	41.4	39.8	37.85	86.1	43.0723	-0.741	88.5	32.25	36.5	15.1	7.2	9.45	2.9	25.9	45	15.4	7.9	45	39.0192	90.016	13.9774	18.4726	8
	BCL-U	9	12	21	44.03	37.6	27.5	30.5	27.9	75.4	36.87	-0.491	109.8	38.4	35	15.5	10.4	11.1	2.9	31.9	34.9	13.6	7.05	34.9	28.6894	77.8119	14.3056	23.7088	6.91
	BCL-T	10	20	22	40.1	-	14.2066	17.9703	11.1	37.3	27.809	-	82.7	28.8	35	18.6	6.1	7.6	2.6	21.7	24.7883	-	-	24.7883	11.6719	38.7734	8.148	20.8896	7.04
	BCL-U	11	22	16	54.7	64.6	42.2	43.7	27.6	68.6	39.6848	-0.668	71.7	25.3	35.3	15.8	5	8.6	3.3	24.2	48.6	17.1	9.39	48.6	28.7526	72.5159	10.0315	15.1391	5.62
	HU-H	H1	5	46	24.4	21.1	24.6	28.7	23	78.1	29.4494	-0.118	92.7	32.4	35	19.9	7.8	8.5	2.62	24.3	50.1	6.26	-	50.1	24.3386	82.6455	9.5416	22.8584	14.68
	HU-H	H2	2	11	43.2	37.4	19.8	25.6	24.7	87.3	28.2932	-0.133	84.1	29.7	35.3	14.6	7.9	9.7	3.27	27.5	33	12.3	4.88	33	26.2766	92.8723	8.4031	21.2969	11.46
	HU-H	H3	9	62	56.5	49	25.3	29.3	25.4	92.88	27.3471	-0.423	96.4	33.2	34.5	14.7	6.5	10.1	3.04	29.3	42.6	11	4.67	42.6	26.8499	98.1818	9.0792	24.1208	6.44
	HU-H	H4	5	46	32	26.9	27.8	31	26.4	90.8	29.0749	-0.269	100	35.8	35.8	14.7	4.5	10.8	3.02	30.2	38	8.61	4.67	38	28.3566	97.5295	10.4088	25.3912	9.93
	HU-H	H5	16	108	42.3	31.4	16.8	23.2	26.6	87.7	30.3307	-	108.3	40.1	37	14.8	5.4	11.1	2.77	30	30.6	10.3	3.03	30.6	28.3582	93.4968	12.1626	27.9374	6.63
	HU-H	H6	13	61	43.4	38.2	38.5	42.5	27.3	80.95	33.7245	-0.51	110.4	40.7	36.9	14.2	4.1	9.4	2.31	25.5	46.7	10.7	5.49	46.7	28.7066	85.1209	13.7259	26.9741	5.78
	HU-H	H7	12	44	58.8	50	21	24.6	30.4	93.62	32.4717	-0.293	105.3	38.6	37	13.6	4.1	10.7	2.77	28.9	32.5	10.7	4.93	32.5	32.444	99.9146	12.5341	26.0659	6.03
	HU-H	H8	2	10	26.5	23.8	46.5	50.3	30.4	87.5	34.7429	-0.341	75.5	25.8	34.1	19.2	2	10.3	4	30.2	53.3	11.2	3.56	53.3	32.2718	92.8875	8.9637	16.8363	5.65
	HU-H	H9	3	38	43.9	40.1	22.5	26	30.6	86.45	35.3962	-0.347	97.7	35.4	36.2	13.2	3.7	10.9	3.08	30.1	32.2	9.33	3.94	32.2	32.5879	92.066	12.5302	22.8698	7.22
	HU-H	H10	10	156	51.1	40.9	35.3	46.6	33.2	92.8	35.7759	-	106.4	39	36.7	15.3	3.2	9.8	2.51	26.7	54.8	9.32	2.43	54.8	35.4701	99.1453	13.9526	25.0474	6.38
	HU-L	L1	23	120	27.4	43.6	4	5.6	6.3	29.9	21.0702	-	75.2	26	34.5	20.7	9.1	6.7	2.58	19.4	19	-	-	19	6.8182	32.3593	5.4783	20.5217	6.39
	HU-L	L2	13	144	16.1	32.3	2.9	3.7	9.3	46.5	20	-	100.6	35.5	35.3	22.4	16.51	6.1	1.72	17.3	11.7	-	-	11.7	9.7895	48.9474	7.1	28.4	15.94
	HU-L	L3	14	86	21.2	19.9	5.6	7.8	10	44.8	22.3214	0.0184	104.2	36.8	34.1	21	10	7.8	2.12	22.1	15	9.74	2.08	15	10.5485	47.2574	8.2143	28.5857	8.48
	HU-L	L4	8	24	26.5	24.3	10.8	12.6	11.3	45.96	24.5866	-0.2	93.3	33.2	35.6	16.8	10.2	6.9	2.08	19.4	12.4	15.7	8.1	12.4	11.9198	48.481	8.1628	25.0372	10.91
	HU-L	L5	4	59	6.3	5.5	49.3	62.7	12	50.8	23.622	0.149	85.3	29.7	34.8	18.7	6.6	7.7	2.59	22.1	69.3	16.4	8.04	69.3	12.9032	54.6237	7.0157	22.6843	12.65
	HU-L	L6	9	73	22.1	21.9	1.6	2.7	12.8	52.9	24.1966	-0.192	95.4	33.8	35.5	19.6	15	6.6	1.95	18.6	4.1	11.3	2.94	4.1	13.4879	55.7429	8.1784	25.6216	10.74
	HU-L	L7	4	43	15.9	12.7	15.6	21.9	18.4	69.19	26.5934	-0.0443	92.6	33.1	35.7	16.6	9.6	9	2.72	25.2	30.7	14.4	5.08	30.7	19.849	74.6386	8.8024	24.2976	10.76
	HU-L	L8	3	32	36.5	32.5	19.5	27.1	19.8	75.19	26.3333	-0.234	95.4	32.6	34.1	17.2	8.9	8.5	2.61	24.9	30	14.2	5.36	30	21.2903	80.8495	8.5847	24.0153	6.69
	BCL-U	Median	16	31	50.05	51.35	39.4	39.8	27.9	71.85	39.6848	-0.727	85.5	31	35.3	15.85	6.1	10.9	3.5	31.4	47.5	16.6	8.48	47.5	28.7526	75.6325	11.9062	18.4726	7.535
	HU-H	Median	7	46	43.3	37.8	24.95	29	26.95	87.6	31.4012	-0.317	98.85	35.6	36	14.7	4.3	10.2	2.895	29.1	40.3	10.5	4.67	40.3	28.5324	93.1921	11.2857	24.5841	6.535
	HU-L	Median	8.5	66	21.65	23.1	8.2	10.2	11.65	48.65	23.9093	-0.11815	94.35	33.15	35.05	19.15	9.8	7.3	2.35	20.75	17	14.3	5.22	17	12.4115	51.7856	8.1706	24.6674	10.75
	* For each BCLshmiR subject the data represents median values for data >= 5 months after treatment.
	** BCL-U means Untransfused BCLshmiR, BCL-T means Transfused BCLshmiR , HU-H means HU High Responders, HU-L means HU Low Responders.
	§ In Figure 4d we also measured △HbS for the 5 individuals from the BCLshmiR Baseline cohort: -0.0128, 0.0964, -0.0671, 0.0158, -0.0428.
	¶ HbF anf Fcell values are presented as HbF/(HbF + HbS) and Fcell/(HbF + HbS).
	† HbS/Beta Zero Thalassemia.
	‡ The average HbF per F-cell was calculated with the following formula: MCH × HbF/Fcell. This estimate assumes that the Non-Fcells have a negligibe HbF content, i.e., the average HbS content per Non-Fcell is equal to the MCH.
	± The average HbS per F-cell was calculated with the following formula: MCH - MCH × HbF/Fcell. As the average HbF per Fcell, this estimate assumes that the Non-Fcells have a negligibe HbF content.

## Sheet: Fig4_a_to_c
	BCL06-BL	BCL06-BL	BCL07-BL	BCL07-BL	BCL08-B	BCL08-B	BCL06-M24	BCL06-M24	BCL07-M15	BCL07-M15	BCL08-M12	BCL08-M12	HU-High02	HU-High02	HU-High03	HU-High03	HU-High04	HU-High04
	HbF	HbS	HbF	HbS	HbF	HbS	HbF	HbS	HbF	HbS	HbF	HbS	HbF	HbS	HbF	HbS	HbF	HbS
	3815.1	12845	199.68	90059.5	1774.08	7581.9	254.8	1057.91	4382.28	464.94	379.29	847.98	3241.44	1402.23	18775.2	168.51	53843.6	208.24
	525.95	24030.3	115.44	95363.8	599.04	7994.65	2405.2	596.9	4172.19	493.92	571.05	839.16	3407.04	1348.05	18819.3	158.92	12808.4	835.7
	499.26	24472.3	525.72	43641.6	1752.48	7573.01	998.2	834.39	4259.61	471.24	1206.96	776.16	3343.68	1363.53	8963.04	382.23	7389.68	1035.72
	4344.19	11780.3	879.84	41109.8	1764	7555.23	604.8	934.72	180.48	1152.9	1063.14	793.8	3278.88	1372.56	2848.52	719.25	7359.86	1037.09
	595.03	21884.2	149.76	96701.4	1758.24	7559.04	35	1045.21	1780.83	854.28	737.43	830.34	1141.92	2733.51	2943.66	700.07	20171.1	530.19
	513.39	23546.6	502.32	45841.9	1782.72	7506.97	963.2	833.12	745.89	986.58	803.7	825.3	4413.6	1061.67	2862.72	712.4	12182.2	864.47
	4187.19	11906.7	327.6	55027.2	5145.12	1065.53	100.8	1033.78	4754.52	419.58	871.38	819	4393.44	1064.25	7740.42	411	7838.4	991.88
	5025.57	9535.4	215.28	3878.4	5153.76	1098.55	695.8	867.41	3771.75	541.8	1305.66	748.44	4387.68	1065.54	2984.84	689.11	7605.52	1016.54
	4845.02	8879.32	812.76	23238.4	5152.32	1117.6	707	910.59	4558.53	439.74	1542.54	704.34	4668.48	96.75	2698	738.43	3213.46	1423.43
	1829.05	19026.3	254.28	78530.6	5140.8	1115.06	295.4	1003.3	276.36	1145.34	1443.84	720.72	3653.28	1259.04	5174.48	515.12	3270.26	1400.14
	2066.12	18623.2	43.68	88855	1743.84	7473.95	1195.6	760.73	1498.83	903.42	1656.75	671.58	410.4	2954.1	2206.68	856.25	1296.46	1491.93
	3083.48	16043.4	603.72	44305.9	5146.56	2095.5	2097.2	610.87	1821.72	845.46	855.87	812.7	1022.4	2782.53	8697.5	395.93	21859.5	508.27
	2182.3	18437	753.48	20670.7	1736.64	7448.55	687.4	902.97	1785.06	850.5	1549.59	695.52	972	2803.17	2392.7	800.08	53714.3	202.76
	3518.37	13870.8	1280.76	32052.5	1735.2	7442.2	1600.2	647.7	4115.79	490.14	2970.87	471.24	398.88	2955.39	4156.34	612.39	31478.6	423.33
	1748.98	19129.2	1187.16	38490.9	5129.28	1181.1	2598.4	557.53	692.31	991.62	979.95	792.54	2976.48	1506.72	18072.3	193.17	18485.6	564.44
	1973.49	18614.9	1076.4	43347.2	480.96	9218.93	221.2	1009.65	249.57	1145.34	1229.52	749.7	3123.36	1416.42	2551.74	765.83	53629.1	212.35
	1783.52	19055.5	742.56	43491.8	218.88	14224	102.2	1008.38	3391.05	575.82	1809.03	637.56	823.68	2841.87	1702.58	967.22	1783.52	1487.82
	3676.94	13100.8	1049.88	44215	1725.12	7446.01	277.2	979.17	1450.89	907.2	637.32	811.44	3741.12	1228.08	3128.26	669.93	53088.1	232.9
	2362.85	17886.5	992.16	42266.9	2311.2	6207.76	810.6	828.04	1552.41	882	1195.68	754.74	597.6	2880.57	2588.66	754.87	27648.8	446.62
	4772.8	10886.5	778.44	43050.2	5104.8	1938.02	844.2	805.18	1283.1	933.66	234.06	839.16	3502.08	1301.61	4908.94	531.56	16895.2	590.47
	3483.83	13997.3	297.96	65131.5	5112	1151.89	779.8	829.31	2278.56	763.56	676.8	806.4	885.6	2827.68	2405.48	793.23	25571.4	474.02
	3323.69	14920.3	170.04	94022.4	2687.04	6113.78	2207.8	595.63	1153.38	942.48	1078.65	769.86	4752	948.15	2651.14	738.43	6334.62	1074.08
	4152.65	11776.1	577.2	19953.9	3588.48	4179.57	210	975.36	2859.48	653.94	3097.77	457.38	4492.8	1032	2327.38	804.19	43699.1	342.5
	4907.82	10550.1	1315.08	33166.1	3594.24	4165.6	186.2	966.47	877.02	952.56	363.78	829.08	357.12	2963.13	3953.28	623.35	10713.9	890.5
	2092.81	18482.8	301.08	62901.8	1743.84	7211.06	746.2	831.85	1512.93	887.04	138.18	834.12	4098.24	1121.01	4463.06	572.66	11757.6	780.9
	2420.94	17612.7	163.8	94977.3	541.44	8261.35	660.8	831.85	3522.18	558.18	132.54	832.86	5109.12	842.37	4173.38	608.28	43848.2	339.76
	2150.9	18417.5	708.24	21600	5116.32	2199.64	483	887.73	998.28	945	219.96	834.12	3444.48	1314.51	2222.3	817.89	11080.3	883.65
	960.84	20193.9	1318.2	34890.2	2622.24	6101.08	429.8	890.27	4076.31	486.36	1425.51	704.34	588.96	2877.99	18327.9	179.47	22474.3	506.9
	4779.08	9175.39	48.36	90142.7	5107.68	1187.45	2720.2	538.48	573.87	1033.2	1484.73	690.48	583.2	2877.99	2033.44	897.35	53139.2	230.16
	2457.05	17415.3	301.08	60480	5067.36	2287.27	159.6	962.66	3940.95	510.3	520.29	810.18	3880.8	1176.48	7437.96	421.96	11044.8	741.17
	4271.97	11595.4	330.72	59435.5	2764.8	6017.26	1891.4	624.84	4898.34	393.12	851.64	788.76	1830.24	2309.1	12206.3	302.77	18613.4	560.33
	2554.39	17316.6	597.48	20142.1	599.04	7664.45	2538.2	558.8	699.36	980.28	335.58	825.3	3002.4	1477.05	3501.72	643.9	38795.8	369.9
	4899.97	9105.89	227.76	5260.8	5124.96	2124.71	1506.4	680.72	1799.16	834.12	3087.9	454.86	2309.76	1874.37	18667.3	149.33	34318.6	102.75
	4928.23	9174	975	22722.6	5101.92	2205.99	411.6	933.45	2182.68	779.94	3299.4	435.96	2815.2	1571.22	5803.54	476.76	40687.3	350.72
	1405.15	19959	1049.88	24766.7	2365.92	6094.73	634.2	895.35	2581.71	703.08	979.95	773.64	4772.16	931.38	3240.44	656.23	12257.4	854.88
	621.72	21286.5	784.68	41594.9	5116.32	2056.13	743.4	792.48	1266.18	929.88	572.46	802.62	4864.32	901.71	4820.9	532.93	49372	291.81
	4513.75	11409.1	127.92	95777.3	3618.72	4062.73	180.6	994.41	2088.21	793.8	558.36	803.88	1107.36	2725.77	17535.6	209.61	11154.1	735.69
	4761.81	10754.4	1311.96	35273	2779.2	5937.25	179.2	998.22	5033.7	371.7	874.2	784.98	2957.76	1498.98	16810	232.9	30555.6	431.55
	4672.32	11013	1205.88	34985	5091.84	1202.69	1050	777.24	1333.86	836.64	1573.56	670.32	3872.16	1173.9	8140.86	397.3	33185.4	405.52
	2915.49	16571.6	299.52	64497.9	514.08	8487.41	1220.8	736.6	5060.49	366.66	462.48	810.18	1270.08	2669.01	560.9	1111.07	11455.1	875.43
	3552.91	8062	95.16	91924.5	312.48	14136.4	2983.4	521.97	723.33	965.16	242.52	827.82	4080.96	1115.85	11078.8	324.69	2950.76	1448.09
	3293.86	14931.4	659.88	21566.7	1729.44	7160.26	1468.6	656.59	3719.58	536.76	1821.72	626.22	4278.24	1070.7	1620.22	971.33	2166.92	1479.6
	615.44	21236.4	772.2	20805.1	217.44	14174.5	596.4	891.54	1188.63	859.32	1810.44	627.48	1887.84	2252.34	6757.78	452.1	4126.52	1317.94
	4920.38	9257.4	174.72	92129.3	5014.08	2313.94	1008	781.05	2718.48	672.84	2019.12	593.46	4841.28	906.87	2780.36	698.7	32777.9	408.26
	4417.98	8839.01	1068.6	43151.4	2682.72	6085.84	1930.6	619.76	2422.38	725.76	2818.59	475.02	2759.04	1593.15	2266.32	804.19	49982.6	283.59
	4967.48	9739.73	811.2	39724.8	560.16	7929.88	1111.6	764.54	1508.7	870.66	1222.47	730.8	4970.88	866.88	8696.08	389.08	20273.3	520.6
	4959.63	9946.84	1227.72	35050.2	2773.44	5952.49	558.6	839.47	4520.46	432.18	1184.4	734.58	4788	922.35	4904.68	524.71	11830	713.77
	461.58	23624.4	1092	24538.9	1719.36	7239	2919	527.05	1163.25	933.66	91.65	815.22	1297.44	2658.69	15979.3	243.86	5927.08	1090.52
	4699.01	9470.07	851.76	24398.1	5100.48	2190.75	91	915.67	3275.43	583.38	874.2	776.16	3559.68	1270.65	4715.82	538.41	5614.68	1113.81
	460.01	23482.7	154.44	95429.1	5096.16	2199.64	148.4	953.77	5054.85	365.4	1109.67	739.62	4232.16	1078.44	5112	508.27	4183.32	1300.13
	3292.29	14842.4	556.92	43878.4	3345.12	4537.71	534.8	915.67	1672.26	845.46	1061.73	728.28	2249.28	1907.91	3278.78	650.75	6709.5	1053.53
	4950.21	10017.7	733.2	42215.7	1647.36	7423.15	2878.4	528.32	3687.15	538.02	1861.2	616.14	2911.68	1518.33	5148.92	505.53	5919.98	1090.52
	1296.82	19918.7	702	42867.2	853.92	7363.46	92.4	897.89	1243.62	927.36	854.46	735.84	2136.96	2021.43	2112.96	854.88	11074.6	735.69
	4352.04	8645.8	1145.04	25899.5	5083.2	1223.01	422.8	925.83	878.43	893.34	1119.54	735.84	927.36	2800.59	18049.6	119.19	11300.4	779.53
	3146.28	15474.9	1118.52	41583.4	1242.72	7744.46	1709.4	627.38	2270.1	750.96	844.59	742.14	4917.6	878.49	2676.7	711.03	52413.6	165.77
	2577.94	17176.2	845.52	41067.5	900	7353.3	71.4	935.99	879.84	929.88	1108.26	735.84	4138.56	76.11	1857.36	928.86	53528.3	204.13
	4953.35	9910.7	497.64	44748.8	5014.08	1816.1	1975.4	612.14	644.37	980.28	900.99	769.86	2905.92	1515.75	8416.34	395.93	3062.94	1409.73
	4017.63	11653.8	1160.64	27850.2	452.16	10053.3	130.2	947.42	1438.2	879.48	229.83	819	4908.96	126.42	14339.2	264.41	15111.6	623.35
	4056.88	8266.33	324.48	52541.4	4485.6	3158.49	2562	544.83	960.21	853.02	902.4	749.7	4484.16	1012.65	9650.32	349.35	1662.82	1485.08
	3598.44	12993.7	1006.2	43246.1	5002.56	2311.4	918.4	777.24	1738.53	831.6	831.9	774.9	4947.84	131.58	14337.7	264.41	31896	102.75
	2361.28	17527.9	397.8	19866.9	1153.44	7653.02	85.4	933.45	5359.41	306.18	373.65	805.14	4510.08	1003.62	9815.04	346.61	43153.8	137
	4634.64	9524.28	265.2	70270.7	4170.24	3129.28	488.6	904.24	4019.91	472.5	3935.31	332.64	1749.6	2374.89	18566.5	126.04	4126.52	1278.21
	3785.27	12440.5	680.16	43790.1	4340.16	3119.12	399	915.67	5490.54	272.16	924.96	759.78	4050.72	1111.98	3253.22	650.75	5427.24	1124.77
	153.86	31159.6	255.84	9748.48	1186.56	7683.5	3220	476.25	943.29	921.06	824.85	748.44	1887.84	2235.57	2707.94	704.18	42203.8	124.67
	4589.11	9524.28	624	20770.6	4226.4	3094.99	191.8	909.32	1264.77	919.8	1253.49	716.94	3176.64	1362.24	11857	309.62	7692.14	978.18
	4403.85	11286.8	1148.16	26195.2	3767.04	3693.16	954.8	772.16	2037.45	793.8	3399.51	420.84	2822.4	1550.58	14062.3	274	5386.06	1127.51
	3439.87	13852.7	324.48	59581.4	2855.52	5326.38	299.6	915.67	3735.09	530.46	4072.08	312.48	192.96	2955.39	2489.26	752.13	16169.5	598.69
	4138.52	8226.02	132.6	95381.8	3585.6	967.74	456.4	854.71	5403.12	289.8	1269	711.9	1350.72	2632.89	8728.74	384.97	26210.4	461.69
	4432.11	9093.38	132.6	95299.8	2970.72	5031.74	3018.4	510.54	3295.17	573.3	561.18	786.24	2825.28	1546.71	7758.88	400.04	16445	593.21
	613.87	20986.2	650.52	21953.3	452.16	9975.85	137.2	924.56	4440.09	433.44	827.67	768.6	1972.8	2177.52	17845.1	120.56	12534.3	827.48
	3023.82	15935	1007.76	23776	4579.2	2999.74	2489.2	547.37	4805.28	396.9	844.59	767.34	1599.84	2501.31	15387.1	252.08	42497.8	350.72
	562.06	21425.5	1293.24	32852.5	2485.44	5980.43	1983.8	603.25	229.83	1135.26	1285.92	706.86	5104.8	156.09	10635.8	330.17	3446.34	1357.67
	1168.08	19817.2	795.6	21788.2	1126.08	7620	151.2	937.26	3860.58	511.56	2628.24	507.78	1702.08	2418.75	17288.5	112.34	53457.3	201.39
	4406.99	8993.3	1180.92	30183.7	2911.68	5173.98	236.6	928.37	3166.86	598.5	3030.09	452.34	3958.56	73.53	5330.68	491.83	44644.8	149.33
	916.88	20063.3	357.24	51338.2	2662.56	6071.87	1381.8	650.24	1517.16	847.98	2171.4	568.26	3111.84	65.79	10716.7	328.8	3876.6	1331.64
	1307.81	19853.4	1294.8	34741.8	4554.72	3065.78	540.4	820.42	4000.17	472.5	1144.92	719.46	5395.68	741.75	1266.64	1053.53	51161.2	264.41
	4859.15	9414.47	227.76	86700.8	1405.44	7766.05	1097.6	745.49	2040.27	791.28	812.16	761.04	626.4	2838	13651.9	78.09	2689.48	1459.05
	2000.18	18227.1	747.24	42759.7	239.04	14166.8	1421	640.08	5456.7	275.94	3532.05	403.2	1922.4	2204.61	4362.24	576.77	51703.6	153.44
	4396	8971.06	655.2	22099.2	3191.04	4704.08	3116.4	491.49	618.99	975.24	3530.64	403.2	5178.24	804.96	2087.4	856.25	30024.5	432.92
	4898.4	9447.83	978.12	39635.2	228.96	14160.5	2511.6	532.13	4778.49	398.16	820.62	728.28	3477.6	1278.39	2925.2	671.3	37025.1	383.6
	4683.31	9624.36	488.28	19398.4	3312	4560.57	23.8	880.11	5053.44	357.84	743.07	740.88	1886.4	2225.25	17042.8	105.49	46074.7	309.62
	2317.32	17664.1	547.56	43380.5	2388.96	6031.23	894.6	763.27	1721.61	825.3	1240.8	709.38	1447.2	2586.45	5956.9	468.54	18783.8	552.11
	615.44	20884.8	199.68	88364.8	338.4	13439.1	2297.4	572.77	5283.27	321.3	3874.68	346.5	4826.88	891.39	4394.9	569.92	48545.5	298.66
	1128.83	19804.7	769.08	42754.6	4154.4	1010.92	575.4	803.91	779.73	922.32	2659.26	500.22	4767.84	123.84	4883.38	520.6	50101.9	279.48
	524.38	21629.8	1151.28	40660.5	2831.04	5375.91	778.4	770.89	1190.04	918.54	1060.32	709.38	1058.4	2724.48	14614.6	253.45	12112.6	853.51
	492.98	21899.4	1218.36	31106.6	3539.52	4222.75	1825.6	610.87	3155.58	598.5	1253.49	704.34	1546.56	2528.4	13964.3	275.37	47720.5	306.88
	2979.86	16105.9	1101.36	24879.4	639.36	7523.48	2457	523.24	104.34	1134	1608.81	651.42	5068.8	826.89	4206.04	597.32	17281.4	578.14
	4870.14	10236	758.16	42936.3	974.88	7411.72	2451.4	523.24	1232.34	913.5	2808.72	467.46	192.96	2946.36	5211.4	497.31	26457.4	457.58
	3432.02	13798.5	720.72	41329.9	290.88	14140.2	2353.4	565.15	1064.55	914.76	2182.68	565.74	4839.84	130.29	5699.88	475.39	12067.2	701.44
	3932.85	8230.19	266.76	69137.9	4980.96	1134.11	203	889	4895.52	378	726.15	739.62	1771.2	2310.39	18525.3	126.04	25405.2	469.91
	4047.46	8373.36	873.6	40218.9	4779.36	1164.59	1702.4	615.95	3984.66	472.5	1938.75	599.76	4645.44	945.57	18545.2	127.41	11022	780.9
	4859.15	10241.5	744.12	39837.4	4936.32	2320.29	323.4	875.03	1166.07	873.18	675.39	771.12	2050.56	2094.96	2132.84	813.78	52376.7	242.49
	3307.99	14310	34.32	82576.6	312.48	14107.2	2279.2	572.77	2021.94	791.28	1538.31	664.02	1415.52	2595.48	11057.5	321.95	12189.3	849.4
	3576.46	12925.6	742.56	21678.1	4246.56	3074.67	200.2	887.73	3162.63	595.98	3338.88	425.88	3585.6	1243.56	13605	280.85	51690.8	254.82
	4204.46	8330.27	1304.16	33282.6	3470.4	979.17	3257.8	459.74	768.45	921.06	4083.36	308.7	4500	988.14	13278.4	284.96	26626.4	454.84
	4793.21	9691.08	836.16	24939.5	2298.24	6159.5	3178	474.98	3431.94	550.62	114.21	808.92	2700	1594.44	1161.56	1064.49	10336.2	757.61
	3410.04	8063.39	563.16	19644.2	3339.36	4522.47	2349.2	561.34	1388.85	859.32	630.27	754.74	4603.68	957.18	18259.8	176.73	51246.4	141.11
	2383.26	17109.5	942.24	23397.1	4681.44	1270	1608.6	612.14	816.39	883.26	609.12	773.64	2993.76	1430.61	17480.2	117.82	52213.4	167.14
	4578.12	9647.99	223.08	87535.4	1481.76	7644.13	3273.2	454.66	3042.78	616.14	1985.28	590.94	214.56	2945.07	16111.3	84.94	11404	720.62
	3391.2	8028.64	53.04	89443.8	4512.96	3119.12	1332.8	707.39	717.69	937.44	3072.39	447.3	4379.04	1017.81	14972.5	252.08	26473.1	94.53
	2384.83	17073.4	1190.28	36303.4	554.4	7806.69	3038	472.44	1297.2	861.84	542.85	778.68	2057.76	2083.35	3853.88	621.98	2964.96	1409.73
	4206.03	11324.3	1307.28	34635.5	1045.44	7518.4	2896.6	508	4093.23	449.82	26.79	768.6	2836.8	67.08	18602	143.85	11939.4	704.18
	3700.49	12651.8	739.44	21827.8	4394.88	3138.17	1019.2	746.76	1081.47	905.94	1393.08	681.66	3366.72	1295.16	8622.24	387.71	51222.2	261.67
	1464.81	19508.7	1009.32	31193.6	4330.08	3086.1	2045.4	584.2	1542.54	830.34	568.23	776.16	3991.68	1109.4	10702.5	52.06	7588.48	979.55
	125.6	31099.9	227.76	75002.9	1808.64	6939.28	1103.2	736.6	1518.57	827.82	627.45	768.6	3336.48	1300.32	1712.52	946.67	47592.7	138.37
	670.39	20446.9	522.6	41795.8	5052.96	1295.4	1785	607.06	5672.43	225.54	1576.38	653.94	2099.52	2021.43	18516.8	158.92	11274.8	872.69
	4867	10122	213.72	83918.1	3908.16	3533.14	2326.8	541.02	5053.44	352.8	1400.13	680.4	4230.72	1052.64	6503.6	454.84	5904.36	1080.93
	4823.04	10177.6	769.08	41772.8	449.28	10991.8	2326.8	543.56	1607.4	827.82	941.88	710.64	3579.84	1242.27	16270.4	89.05	9779.54	902.83
	4199.75	8358.07	570.96	43582.7	1874.88	6865.62	1495.2	621.03	1133.64	905.94	1118.13	703.08	5188.32	794.64	2486.42	735.69	20071.7	519.23
	2912.35	16325.5	1095.12	24974.1	1383.84	7766.05	2902.2	504.19	3809.82	511.56	2642.34	500.22	1951.2	2169.78	17451.8	208.24	28916.9	432.92
	4826.18	10130.3	1081.08	42227.2	4068	975.36	690.2	769.62	987	840.42	2177.04	564.48	4776.48	897.84	4742.8	528.82	40886.1	345.24
	3631.41	8159.3	611.52	20802.6	2822.4	5380.99	1397.2	690.88	692.31	938.7	2684.64	487.62	1329.12	2622.57	16933.5	104.12	26318.3	457.58
	4367.74	9085.04	625.56	21633.3	4419.36	3144.52	2060.8	580.39	1201.32	874.44	2750.91	471.24	737.28	2810.91	532.5	1108.33	34713.3	387.71
	4618.94	9728.61	343.2	18629.1	4933.44	1129.03	2242.8	566.42	1116.72	893.34	1869.66	607.32	423.36	2902.5	2415.42	756.24	52054.4	165.77
	4406.99	9328.29	800.28	39281.9	793.44	7377.43	3073	488.95	2519.67	701.82	538.62	774.9	2877.12	1492.53	1381.66	1027.5	41331.9	346.61
	763.02	20245.3	79.56	91056.6	197.28	14076.7	11.2	868.68	1129.41	893.34	3777.39	365.4	2242.08	1882.11	16344.2	235.64	40072.4	115.08
	3174.54	15173.2	1160.64	28928	3612.96	4017.01	774.2	762	5589.24	243.18	562.59	769.86	4296.96	1033.29	8558.34	389.08	36560.7	380.86
	4703.72	9891.24	57.72	89941.8	326.88	13441.7	3185	464.82	1256.31	870.66	2662.08	493.92	761.76	2808.33	16142.6	238.38	10052.2	895.98
	1356.48	19747.7	847.08	40640	2723.04	6018.53	2363.2	511.81	266.49	1126.44	1625.73	641.34	3772.8	1177.77	8801.16	45.21	29151.2	102.75
	4692.73	10488.9	56.16	84689.9	3581.28	984.25	2318.4	520.7	5264.94	318.78	4091.82	304.92	2861.28	1500.27	12165.1	69.87	17578.2	571.29
	4428.97	9475.63	962.52	31700.5	5051.52	1283.97	1713.6	603.25	2900.37	632.52	4400.61	214.2	2592	1653.78	10540.7	328.8	33061.9	108.23
	4446.24	9546.52	698.88	22388.5	1854.72	6885.94	3105.2	452.12	1250.67	871.92	628.86	738.36	3381.12	1287.42	2896.8	668.56	10167.2	768.57
	3775.85	8031.42	895.44	38855.7	1559.52	7475.22	1394.4	687.07	1290.15	871.92	547.08	749.7	299.52	2937.33	17757.1	195.91	26387.9	456.21
	3397.48	8098.14	411.84	46841.6	888.48	7312.66	2182.6	567.69	3462.96	543.06	1607.4	643.86	3212.64	1326.12	9249.88	350.72	27279.6	443.88
	1455.39	19487.8	494.52	19473.9	4095.36	994.41	3452.4	402.59	1236.57	890.82	4151.04	294.84	198.72	2937.33	3026.02	656.23	1993.68	1476.86
	4297.09	8754.22	926.64	24202.2	689.76	7459.98	2951.2	491.49	2130.51	766.08	822.03	716.94	1808.64	2254.92	3227.66	645.27	24916.7	475.39
	3279.73	14215.5	1193.4	31994.9	1589.76	7434.58	2975	496.57	1934.52	793.8	4049.52	308.7	4538.88	968.79	15688.2	80.83	12379.6	811.04
	4213.88	8435.91	244.92	71996.2	1630.08	7387.59	3026.8	488.95	566.82	975.24	3969.15	316.26	882.72	2786.4	9854.8	342.5	53312.5	204.13
	4479.21	11143.6	1014	28467.2	217.44	13672.8	508.2	810.26	5255.07	318.78	1455.12	669.06	1992.96	2134.95	13984.2	272.63	6539.1	1050.79
	3892.03	11737.2	678.6	22556.2	799.2	7364.73	2209.2	562.61	783.96	882	1724.43	623.7	5146.56	801.09	2041.96	822	9058.18	917.9
	3697.35	12585.1	608.4	21004.8	635.04	7500.62	567	787.4	690.9	932.4	4066.44	306.18	2972.16	1429.32	8457.52	390.45	7690.72	961.74
	3430.45	13637.3	37.44	83038.7	3106.08	4794.25	1852.2	594.36	1208.37	883.26	2241.9	554.4	2733.12	1562.19	2206.68	795.97	44306.8	152.07
	3474.41	8299.69	1248	31622.4	2095.2	6488.43	1292.2	681.99	1615.86	820.26	1040.58	701.82	1697.76	2382.63	5856.08	468.54	50837.4	135.63
	4482.35	11129.7	216.84	81271	485.28	8897.62	3666.6	295.91	4693.89	399.42	3620.88	386.82	3772.8	1173.9	6816	445.25	20233.6	513.75
	2679.99	17010.8	1029.6	43726.1	4868.64	1131.57	718.2	759.46	4461.24	422.1	4169.37	289.8	2020.32	2106.57	2307.5	776.79	40640.4	115.08
	130.31	31034.5	1212.12	33169.9	4302.72	3050.54	2679.6	513.08	2222.16	742.14	1945.8	592.2	2865.6	1488.66	1816.18	926.12	46915.4	308.25
	1172.79	19626.8	652.08	44643.8	5042.88	1306.83	303.8	869.95	4562.76	365.4	28.2	758.52	2476.8	1718.28	15221	250.71	6612.94	1046.68
	3512.09	13038.2	243.36	77939.2	4969.44	2294.89	1771	595.63	4798.23	369.18	473.76	763.56	4464	127.71	13473	279.48	39454.7	353.46
	4631.5	10744.7	995.28	30114.6	3898.08	972.82	3697.4	281.94	4710.81	359.1	1257.72	687.96	3879.36	1133.91	377.72	1109.7	39887.8	347.98
	4534.16	9770.31	675.48	43170.6	5025.6	1192.53	1838.2	553.72	2043.09	778.68	4397.79	209.16	1900.8	2191.71	12858.1	289.07	19863	87.68
	2766.34	16791.2	514.8	18865.9	243.36	14135.1	1789.2	590.55	4736.19	360.36	2743.86	464.94	2430.72	1745.37	15181.2	250.71	42118.6	347.98
	4279.82	8723.64	321.36	58894.1	4034.88	974.09	2730	509.27	981.36	836.64	948.93	703.08	1573.92	2490.99	13285.5	282.22	29947.8	102.75
	2519.85	16643.9	678.6	22682.9	1690.56	7164.07	1815.8	582.93	4516.23	364.14	317.25	797.58	411.84	2899.92	5317.9	486.35	49264.1	134.26
	3698.92	8105.09	536.64	17769	2718.72	6009.64	560	783.59	4789.77	359.1	682.44	727.02	3826.08	1151.97	18200.1	176.73	19250.9	537.04
	2738.08	16873.2	154.44	92518.4	4972.32	1799.59	1688.4	590.55	4600.83	410.76	1008.15	700.56	1706.4	2360.7	10314.9	331.54	53247.2	209.61
	142.87	31008.1	497.64	19604.5	3489.12	4288.79	2228.8	541.02	5614.62	233.1	1456.53	665.28	2701.44	1576.38	18372	124.67	46885.6	142.48
	4196.61	11185.3	191.88	3585.28	3411.36	4409.44	3635.8	318.77	293.28	1120.14	445.56	772.38	2856.96	1487.37	12337	73.98	4174.8	1250.81
	3907.73	8308.03	939.12	23859.2	753.12	7399.02	3423	408.94	4361.13	424.62	221.37	805.14	1854.72	2214.93	11114.3	58.91	29205.1	431.55
	2221.55	17819.8	1185.6	35128.3	3569.76	995.68	875	744.22	2529.54	695.52	2718.48	466.2	1645.92	2431.65	1488.16	982.29	342.22	1475.49
	4190.33	8463.71	1054.56	31402.2	1975.68	6677.66	980	737.87	3759.06	511.56	4331.52	246.96	4497.12	971.37	1952.5	890.5	27485.5	439.77
	3249.9	14292	215.28	87452.2	2979.36	4977.13	2000.6	575.31	4829.25	351.54	4108.74	297.36	675.36	2804.46	2345.84	764.46	7115.62	1015.17
	109.9	30994.2	953.16	34603.5	3821.76	3602.99	834.4	745.49	1699.05	811.44	4352.67	230.58	537.12	2835.42	5307.96	486.35	35306.9	380.86
	3408.47	8187.1	223.08	74114.6	2180.16	6314.44	1162	687.07	1332.45	805.14	207.27	803.88	3872.16	90.3	6259.36	457.58	43236.2	143.85
	4680.17	10254	1262.04	34681.6	3636	3925.57	1402.8	627.38	3075.21	602.28	170.61	802.62	1723.68	2322	15008	249.34	52924.8	186.32
	4096.13	8523.48	650.52	44600.3	200.16	14044.9	2843.4	491.49	4307.55	425.88	4344.21	234.36	2832.48	1493.82	17008.8	221.94	14192.9	638.42
	3452.43	13410.7	485.16	41280	1412.64	7730.49	757.4	741.68	4939.23	350.28	1531.26	643.86	3313.44	1290	2565.94	706.92	13136.4	80.83
	4366.17	9591	488.28	44088.3	4298.4	1026.16	362.6	854.71	1515.75	811.44	3963.51	309.96	3319.2	1288.71	7188.04	39.73	4830.84	69.87
	3218.5	14827.1	882.96	39042.6	4151.52	1041.4	1932	570.23	2955.36	621.18	4220.13	275.94	3028.32	1388.04	8642.12	382.23	11939.4	700.07
	4535.73	11006	555.36	19260.2	2759.04	5816.6	1279.6	706.12	2535.18	693	138.18	788.76	1546.56	2502.6	14455.6	253.45	12290.1	834.33
	2826	16514.6	987.48	23429.1	2525.76	753.11	2214.8	527.05	1462.17	806.4	1566.51	636.3	1991.52	2120.76	8863.64	364.42	2032.02	1474.12
	323.42	27715.2	1184.04	35637.8	3814.56	3606.8	805	739.14	305.97	1116.36	1773.78	612.36	1667.52	2403.27	16888.1	224.68	20149.8	513.75
	2703.54	16916.3	644.28	24860.2	2221.92	781.05	487.2	800.1	4662.87	379.26	1421.28	665.28	7.2	21.93	15645.6	82.2	44001.5	328.8
	3774.28	8096.75	957.84	34690.6	1681.92	7202.17	1759.8	560.07	227.01	1125.18	2257.41	549.36	2134.08	1950.48	12071.4	69.87	6929.6	1027.5
	1033.06	19629.6	333.84	18611.2	378.72	13181.3	2679.6	505.46	4684.02	390.6	733.2	716.94	1676.16	2390.37	9535.3	345.24	15049.2	617.87
	3179.25	14988.4	316.68	55943.7	197.28	13882.4	3360	427.99	1883.76	791.28	2832.69	451.08	3977.28	1095.21	16811.4	226.05	43808.4	150.7
	3066.21	14303.1	368.16	50245.1	4138.56	3112.77	648.2	746.76	4454.19	418.32	2591.58	483.84	3051.36	1375.14	16128.4	89.05	18837.7	545.26
	1078.59	19578.2	1126.32	32056.3	557.28	7674.61	1723.4	571.5	4523.28	380.52	2546.46	511.56	5505.12	682.41	18411.7	127.41	23871.6	490.46
	1361.19	19626.8	322.92	58124.8	2970.72	867.41	2780.4	499.11	4547.25	412.02	3801.36	352.8	4488.48	968.79	16616.8	101.38	35953	108.23
	4193.47	11093.6	157.56	92231.7	5024.16	1341.12	1065.4	702.31	3608.19	525.42	761.4	713.16	1356.48	2598.06	3216.3	641.16	11030.6	786.38
	4656.62	10308.2	1042.08	42854.4	3421.44	4386.58	1316	693.42	5135.22	333.9	4167.96	284.76	1941.12	2154.3	13201.7	282.22	6912.56	1027.5
	3194.95	14304.5	218.4	86991.4	3840.48	999.49	1934.8	534.67	4636.08	400.68	3660.36	378	1638.72	2429.07	11338.7	61.65	24472.3	480.87
	1166.51	19511.4	527.28	18359	4096.8	1017.27	3309.6	436.88	5185.98	326.34	1218.24	685.44	434.88	2880.57	8224.64	387.71	16706.3	82.2
	4053.74	11324.3	553.8	19155.2	4616.64	2688.59	1310.4	697.23	465.3	1042.02	2371.62	535.5	2963.52	1416.42	17061.3	219.2	32128.9	406.89
	3265.6	13665.1	305.76	15212.8	4312.8	1029.97	784	734.06	2897.55	627.48	1307.07	676.62	5159.52	789.48	18036.8	126.04	12508.8	679.52
	2709.82	16855.1	546	18114.6	1440	7687.31	1239	661.67	4407.66	419.58	3395.28	412.02	4625.28	930.09	4470.16	545.26	3923.46	1311.09
	4311.22	10928.2	1127.88	30343.7	4019.04	981.71	299.6	863.6	4599.42	383.04	3760.47	361.62	1437.12	2561.94	15793.2	84.94	10096.2	753.5
	3144.71	14365.6	224.64	73280	4544.64	3031.49	1709.4	572.77	3728.04	511.56	3254.28	427.14	4057.92	1074.57	1248.18	1046.68	11794.5	794.6
	1146.1	19501.7	513.24	20345.6	1033.92	7467.6	2055.2	539.75	3455.91	536.76	2525.31	514.08	1707.84	2332.32	15479.4	80.83	2671.02	1445.35
	2932.76	16043.4	1266.72	33070.1	4440.96	3120.39	1050	725.17	2043.09	771.12	719.1	715.68	2069.28	2022.72	17848	189.06	19327.6	89.05
	3212.22	13590	642.72	25257	747.36	7388.86	662.2	741.68	2109.36	757.26	4414.71	194.04	792	2788.98	2747.7	676.78	43065.8	342.5
	4019.2	8826.5	859.56	31630.1	234.72	13657.6	2023	548.64	4406.25	369.18	2567.61	493.92	480.96	2854.77	1999.36	861.73	11235	868.58
	4593.82	10740.5	1263.6	34396.2	3124.8	4749.8	995.4	722.63	5044.98	340.2	2883.45	446.04	1958.4	2138.82	8142.28	386.34	15800.3	598.69
	3121.16	15120.4	854.88	40098.6	2746.08	5687.06	1288	699.77	4537.38	345.24	1175.94	686.7	168.48	2916.69	5949.8	463.06	47837	141.11
	3209.08	14649.2	1226.16	31516.2	3998.88	3338.83	1008	722.63	5178.93	325.08	3794.31	351.54	2024.64	2079.48	2267.74	772.68	35011.5	108.23
	3405.33	13509.4	237.12	7864.32	3163.68	875.03	2157.4	527.05	3845.07	486.36	1104.03	690.48	2793.6	1504.14	15002.3	75.35	2814.44	63.02
	2997.13	14328.1	542.88	18072.3	311.04	13610.6	1052.8	722.63	1724.43	802.62	3785.85	330.12	181.44	2919.27	8609.46	380.86	2469.38	1459.05
	2873.1	16263	953.16	24000	1740.96	6951.98	1288	698.5	913.68	837.9	418.77	754.74	2358.72	1780.2	14542.2	247.97	53164.8	205.5
	4281.39	10918.5	503.88	20465.9	1975.68	6658.61	2556.4	491.49	5735.88	199.08	198.81	798.84	1369.44	2587.74	6416.98	452.1	5444.28	1104.22
	1621.81	18870.6	1118.52	34204.2	3836.16	3576.32	236.6	868.68	2253.18	730.8	3797.13	349.02	1262.88	2619.99	11862.7	67.13	12616.7	675.41
	4019.2	8891.83	124.8	91256.3	1661.76	7261.86	3144.4	435.61	3362.85	543.06	1450.89	651.42	1553.76	2485.83	3652.24	626.09	47947.7	141.11
	3191.81	14453.2	1101.36	41209.6	5055.84	1978.66	894.6	718.82	5444.01	262.08	3853.53	312.48	4184.64	1039.74	17833.8	189.06	21111.1	497.31
	3604.72	12565.6	647.4	44440.3	4740.48	1243.33	2021.6	563.88	1518.57	803.88	3774.57	327.6	1373.76	2582.58	8414.92	386.34	15221	82.2
	4089.85	11207.6	616.2	23114.2	2861.28	5251.45	1086.4	717.55	1029.3	825.3	565.41	729.54	387.36	2893.47	12569.8	78.09	3307.18	67.13
	4509.04	10949	240.24	78332.2	3903.84	3509.01	1150.8	679.45	3165.45	567	2597.22	472.5	1980	2111.73	7406.72	412.37	12997.3	664.45
	3708.34	8182.93	918.84	25254.4	732.96	7395.21	2139.2	544.83	4717.86	337.68	1971.18	582.12	306.72	2915.4	4964.32	498.68	14915.7	619.24
	3166.69	14892.5	968.76	29950.7	2440.8	5922.01	2139.2	543.56	3698.43	511.56	122.67	773.64	2740.32	1522.2	13274.2	279.48	4179.06	1243.96
	2664.29	16855.1	783.12	39473.9	1477.44	7602.22	2716	500.38	125.49	1121.4	2559.15	500.22	924.48	2748.99	10990.8	317.84	40972.7	117.82
	2629.75	16814.8	1029.6	43339.5	2367.36	817.88	1797.6	543.56	4559.94	399.42	2742.45	453.6	2437.92	1720.86	15546.2	243.86	49924.4	276.74
	3995.65	8998.86	319.8	18245.1	3157.92	875.03	875	718.82	858.69	841.68	3616.65	381.78	5286.24	749.49	6948.06	437.03	24635.6	476.76
	4075.72	8759.78	480.48	47529	3359.52	4453.89	1243.2	698.5	4519.05	341.46	4435.86	183.96	2861.28	1449.96	16882.4	108.23	45025.4	154.81
	2364.42	16656.4	380.64	48826.9	4999.68	1873.25	1138.2	709.93	706.41	899.64	714.87	713.16	96.48	2883.15	16602.6	102.75	22934.4	497.31
	3155.7	14483.8	1024.92	27680	840.96	7288.53	2023	560.07	5434.14	262.08	4361.13	209.16	948.96	2737.38	17603.7	126.04	10097.6	749.39
	1915.4	18174.3	322.92	51337	270.72	13581.4	2024.4	560.07	114.21	1118.88	2673.36	461.16	967.68	2728.35	13480.1	275.37	49164.7	286.33
	3034.81	14542.2	822.12	38245.1	2325.6	816.61	1234.8	699.77	2680.41	655.2	265.08	795.06	3193.92	1305.48	14881.6	76.72	46469.5	146.59
	2204.28	17740.6	1124.76	26407.7	250.56	14107.2	2331	500.38	4457.01	394.38	3357.21	414.54	1625.76	2418.75	4301.18	567.18	46896.9	305.51
	2821.29	16399.2	550.68	42446.1	4891.68	1153.16	2063.6	546.1	4692.48	336.42	114.21	771.12	2452.32	1710.54	10351.8	327.43	39106.8	119.19
	2637.6	16800.9	890.76	25321	252	13443	2030	525.78	1113.9	815.22	3775.98	320.04	986.4	2718.03	16145.4	91.79	2398.38	1460.42
	2056.7	17786.4	1140.36	27187.2	4465.44	1096.01	2045.4	558.8	782.55	854.28	408.9	752.22	2072.16	1995.63	15145.7	76.72	11597.1	858.99
	405.06	24571	1012.44	32711.7	5042.88	2207.26	3232.6	439.42	1900.68	781.2	1400.13	656.46	623.52	2790.27	15884.1	237.01	2580.14	1449.46
	3373.93	13506.6	987.48	30831.4	2577.6	746.76	548.8	760.73	444.15	1040.76	4248.33	264.6	4226.4	1021.68	2382.76	730.21	11959.2	694.59
	2177.59	17761.4	212.16	85539.8	4587.84	2809.24	3360	421.64	2488.65	695.52	205.86	795.06	1062.72	2674.17	4346.62	556.22	11279.1	865.84
	3719.33	12341.8	244.92	71392	2743.2	5908.04	981.4	703.58	5494.77	248.22	335.58	782.46	3908.16	1097.79	1047.96	1068.6	48204.7	297.29
	1103.71	19415.5	1115.4	31201.3	2316.96	6082.03	2125.2	520.7	4464.06	341.46	1852.74	595.98	2263.68	1836.96	14766.6	78.09	47598.4	302.77
	3113.31	14993.9	49.92	83964.2	2134.08	748.03	2951.2	454.66	2831.28	630	4318.83	229.32	4063.68	1059.09	7470.62	406.89	35206.1	379.49
	4132.24	11043.5	817.44	31130.9	3882.24	999.49	371	843.28	4416.12	401.94	2522.49	480.06	3068.64	1350.63	9932.9	52.06	11688	856.25
	4234.29	8872.37	1113.84	26295	2283.84	6130.29	3742.2	242.57	5198.67	308.7	4275.12	257.04	5686.56	601.14	6307.64	452.1	6999.18	1012.43
	4592.25	10597.4	960.96	29358.1	352.8	13272.8	14	824.23	5101.38	327.6	4197.57	274.68	4540.32	939.12	10804.8	58.91	4583.76	1198.75
	216.66	30346.5	1252.68	34579.2	2125.44	6402.07	2242.8	509.27	3385.41	536.76	109.98	768.6	4597.92	923.64	7369.8	43.84	32239.7	404.15
	1120.98	19379.4	237.12	77509.1	4982.4	2261.87	42	840.74	5456.7	254.52	4372.41	201.6	2113.92	1945.32	14532.3	245.23	37530.6	375.38
	3984.66	11353.5	959.4	29134.1	643.68	7447.28	404.6	822.96	2115	744.66	362.37	766.08	3821.76	1130.04	9400.4	342.5	12169.4	811.04
	139.73	30864.9	1233.96	31649.3	1288.8	7720.33	3243.8	436.88	2608.5	665.28	2992.02	439.74	269.28	2914.11	15053.4	245.23	52219.1	238.38
	4600.1	10462.5	840.84	39625	4883.04	1155.7	2828	478.79	2072.7	752.22	1748.4	608.58	3060	1353.21	5307.96	479.5	35661.9	109.6
	2913.92	14561.6	1135.68	28290.6	3798.72	1019.81	1684.2	567.69	5680.89	207.9	2557.74	473.76	1402.56	2559.36	3540.06	627.46	6392.84	1046.68
	2612.48	16648	287.04	12065.3	4579.2	2860.04	1415.4	615.95	358.14	1092.42	2511.21	511.56	829.44	2769.63	13542.5	272.63	10344.7	737.06
	1805.5	18443.9	500.76	40766.7	4367.52	3051.81	1374.8	622.3	1670.85	797.58	1474.86	636.3	849.6	2765.76	1918.42	831.59	40674.5	339.76
	4350.47	10123.4	531.96	18845.4	1804.32	6889.75	1629.6	581.66	5453.88	254.52	3715.35	365.4	1320.48	2590.32	14819.1	241.12	26265.7	452.1
	1430.27	19323.8	611.52	24055	4501.44	1146.81	1558.2	594.36	4342.8	380.52	4403.43	190.26	1756.8	2242.02	11609.9	308.25	17794	561.7
	4400.71	10775.3	912.6	25638.4	4645.44	1379.22	2732.8	492.76	1528.44	795.06	191.76	784.98	4076.64	1053.93	7339.98	43.84	19195.6	532.93
	4168.35	8719.47	887.64	25405.4	2724.48	5960.11	2751	491.49	1679.31	796.32	1551	626.22	1084.32	2659.98	13812.3	269.89	13901.8	641.16
	3925	8743.1	221.52	72926.7	4933.44	1631.95	3329.2	425.45	934.83	827.82	373.65	757.26	1644.48	2382.63	14681.4	241.12	15604.4	600.06
	4231.15	9225.43	1020.24	25801	2796.48	5389.88	3299.8	430.53	380.7	1073.52	3723.81	323.82	1686.24	2312.97	4632.04	515.12	35191.9	109.6
	3515.23	12617	1021.8	43029.8	5012.64	1333.5	3325	425.45	428.64	1004.22	4488.03	166.32	325.44	2903.79	17995.7	130.15	6020.8	75.35
	2300.05	17181.8	282.36	61937.9	4898.88	2282.19	95.2	862.33	5280.45	283.5	4244.1	263.34	4233.6	1015.23	16780.1	108.23	50863	142.48
	981.25	19555.9	530.4	22045.4	5015.52	1908.81	85.4	859.79	1452.3	791.28	3102	434.7	855.36	2761.89	13998.4	265.78	20077.4	90.42
	4075.72	9090.6	212.16	86032.6	230.4	14080.5	820.4	716.28	5004.09	327.6	1058.91	685.44	753.12	2774.79	11727.8	67.13	7242	987.77
	697.08	20068.8	1032.72	26069.8	4767.84	2353.31	3659.6	279.4	4409.07	345.24	3430.53	401.94	5433.12	695.31	16642.4	224.68	14753.8	620.61
	25.12	30126.9	756.6	38392.3	4533.12	1214.12	2730	488.95	4691.07	331.38	755.76	703.08	1565.28	24.51	11717.8	67.13	12183.6	817.89
	4381.87	10222.1	945.36	28611.8	205.92	13928.1	3591	309.88	4348.44	405.72	269.31	788.76	1163.52	2626.44	14976.7	78.09	38659.5	119.19
	4275.11	10195.6	695.76	41885.4	344.16	13761.7	182	864.87	1239.39	801.36	1285.92	669.06	5469.12	681.12	9630.44	339.76	6274.98	1049.42
	4488.63	10798.9	931.32	26481.9	1421.28	7696.2	438.2	796.29	1091.34	812.7	564	723.24	2535.84	1651.2	10739.5	58.91	9904.5	786.38
	4271.97	10623.8	160.68	91394.6	4422.24	3097.53	2727.2	487.68	744.48	855.54	4299.09	239.4	1235.52	2607.09	16277.5	97.27	7741.84	939.82
	1372.18	19416.9	822.12	26630.4	1647.36	7278.37	583.8	741.68	1572.15	792.54	4001.58	296.1	1418.4	2545.17	12459.1	79.46	7291.7	980.92
	4220.16	9934.33	840.84	30361.6	694.08	7409.18	3340.4	415.29	829.08	832.86	234.06	788.76	4203.36	118.68	1623.06	943.93	49638.9	137
	4242.14	10647.4	586.56	42798.1	228.96	13387.1	1835.4	532.13	4974.48	323.82	501.96	730.8	2363.04	1758.27	10943.9	61.65	38023.3	369.9
	4201.32	8925.19	1143.48	35074.6	2037.6	712.47	1162	670.56	1060.32	813.96	169.2	772.38	5518.08	661.77	1402.96	989.14	38132.7	368.53
	915.31	19726.9	641.16	39975.7	1836	6855.46	326.2	848.36	2347.65	713.16	258.03	787.5	194.4	2903.79	17595.2	194.54	12081.4	809.67
	1530.75	18917.9	1132.56	27937.3	1918.08	6747.51	3579.8	339.09	3107.64	561.96	2175.63	553.14	1412.64	2546.46	4083.92	595.95	11761.9	850.77
	4323.78	10533.4	967.2	27782.4	4320	1043.94	359.8	835.66	696.54	888.3	1367.7	652.68	5196.96	766.26	17132.3	212.35	11218	712.4
	4006.64	9513.16	1115.4	26745.6	341.28	13921.7	330.4	847.09	2686.05	645.12	4434.45	177.66	1958.4	2106.57	10123.2	330.17	8049.98	931.6
	3351.95	13362.1	471.12	20956.2	347.04	13855.7	26.6	820.42	903.81	824.04	3292.35	418.32	2620.8	1591.86	9711.38	338.39	16237.7	83.57
	4554.57	10297.1	734.76	38319.4	3615.84	1012.19	3210.2	424.18	5109.84	316.26	219.96	782.46	2207.52	1866.63	18380.5	157.55	23316.4	493.2
	4009.78	11236.8	848.64	30091.5	3588.48	4011.93	152.6	863.6	5360.82	265.86	2401.23	526.68	2478.24	1683.45	10130.3	53.43	37117.4	375.38
	2524.56	16270	507	22844.2	1746.72	6918.96	1436.4	607.06	2595.81	661.5	229.83	781.2	2858.4	1431.9	6639.92	443.88	3995.88	1252.18
	3001.84	14828.5	1146.6	34890.2	2743.2	5833.11	3270.4	424.18	3054.06	577.08	4375.23	194.04	5238.72	754.65	15434	84.94	9043.98	912.42
	3042.66	15074.5	937.56	30424.3	257.76	13644.9	2826.6	471.17	1597.53	788.76	4403.43	185.22	2036.16	2020.14	8483.08	379.49	8693.24	919.27
	2880.95	14820.2	366.6	50007	236.16	13390.9	1927.8	525.78	655.65	908.46	3744.96	352.8	4488.48	941.7	1086.3	1061.75	16305.9	583.62
	4562.42	10411.1	39	77770.2	2220.48	800.1	2739.8	482.6	1717.38	786.24	561.18	720.72	1605.6	2412.3	5255.42	479.5	43653.6	154.81
	4284.53	10482	1018.68	27349.8	3265.92	4542.79	1223.6	652.78	2653.62	648.9	2048.73	568.26	3877.92	104.49	11206.6	64.39	23278.1	94.53
	1146.1	19195.9	979.68	32140.8	2639.52	5999.48	57.4	833.12	3192.24	549.36	2342.01	532.98	3988.8	1062.96	3480.42	627.46	3738.86	1320.68
	2521.42	16258.8	1113.84	40728.3	4524.48	3040.38	1405.6	608.33	410.31	1033.2	266.49	779.94	3368.16	1253.88	4403.42	537.04	26937.4	105.49
	4273.54	10419.4	931.32	31552	4600.8	2701.29	3686.2	260.35	3568.71	514.08	1019.43	682.92	5137.92	193.5	15235.2	80.83	37830.2	371.27
	4410.13	10302.7	1104.48	27692.8	4364.64	3021.33	357	824.23	5101.38	313.74	4342.8	202.86	3617.28	1199.7	9088	346.61	52933.3	212.35
	4198.18	9044.73	940.68	25679.4	2934.72	899.16	3656.8	274.32	3833.79	475.02	685.26	705.6	2383.2	1740.21	18381.9	134.26	12611	669.93
	169.56	30694	402.48	20714.2	4296.96	2957.83	1337	617.22	4241.28	417.06	303.15	767.34	3857.76	1102.95	18299.5	131.52	11825.8	801.45
	1378.46	19372.4	106.08	90996.5	190.08	13286.7	1579.2	580.39	1531.26	782.46	3805.59	307.44	5361.12	715.95	4504.24	523.34	33310.4	113.71
	3786.84	8271.89	675.48	42105.6	4718.88	1295.4	1299.2	626.11	5562.45	225.54	1704.69	608.58	4210.56	122.55	17376.5	126.04	44653.3	158.92
	3069.35	8028.64	1163.76	30270.7	434.88	9716.77	3837.4	161.29	156.51	1113.84	2288.43	538.02	59.04	2850.9	1938.3	861.73	7345.66	967.22
	3868.48	8465.1	652.08	43813.1	1657.44	628.65	1547	586.74	4348.44	352.8	1455.12	632.52	4724.64	154.8	1938.3	860.36	52030.2	178.1
	758.31	19992.4	1101.36	28957.4	4798.08	1203.96	1537.2	588.01	3075.21	561.96	3567.3	381.78	531.36	2799.3	16933.5	217.83	21101.2	493.2
	2650.16	16567.4	1224.6	32240.6	375.84	13111.5	2382.8	486.41	358.14	1073.52	1095.57	679.14	1219.68	2601.93	16825.6	110.97	14831.9	84.94
	3676.94	8341.39	216.84	5792	1105.92	7531.1	460.6	775.97	2874.99	617.4	3028.68	434.7	1912.32	2131.08	15798.9	90.42	10510.8	86.31
	2106.94	17651.6	1240.2	34197.8	3954.24	1000.76	714	718.82	69.09	1058.4	69.09	745.92	1278.72	2586.45	8953.1	350.72	11452.3	704.18
	1361.19	19372.4	786.24	22313	4772.16	2338.07	2557.8	481.33	3623.7	507.78	1711.74	607.32	4312.8	981.69	4427.56	24.66	52484.6	186.32
	2829.14	14597.8	932.88	35398.4	3359.52	963.93	3526.6	359.41	5085.87	312.48	1235.16	669.06	1820.16	2182.68	4556.78	513.75	15042.1	611.02
	4185.62	9698.03	968.76	36624.6	1010.88	7390.13	3334.8	403.86	5638.59	210.42	3441.81	395.64	1360.8	2559.36	10279.4	54.8	7359.86	960.37
	4221.73	10383.3	853.32	38976	244.8	14072.9	140	858.52	5700.63	196.56	4488.03	163.8	4705.92	879.78	18119.2	131.52	44752.7	308.25
	3309.56	13319	176.28	88788.5	272.16	13406.1	3659.6	270.51	1775.19	776.16	919.32	686.7	1134.72	2625.15	15005.1	79.46	33130	113.71
	4439.96	10340.2	95.16	84527.4	233.28	13373.1	453.6	777.24	5053.44	313.74	627.45	709.38	947.52	2718.03	4203.2	575.4	22110.8	95.9
	3006.55	15303.9	865.8	25722.9	4541.76	1261.11	1820	527.05	1605.99	774.9	2388.54	495.18	4608	908.16	579.36	1100.11	13081	657.6
	4184.05	9863.44	948.48	25341.4	2237.76	6168.39	3565.8	325.12	5647.05	207.9	556.95	718.2	859.68	2748.99	18174.6	131.52	6816	1015.17
	2981.43	13895.8	17.16	75070.7	2705.76	5962.65	679	720.09	2664.9	640.08	279.18	767.34	2521.44	1649.91	1165.82	1050.79	52.54	47.95
	4196.61	10148.4	886.08	38310.4	2573.28	5952.49	3455.2	377.19	3164.04	548.1	999.69	681.66	354.24	2883.15	16188	230.16	51134.2	156.18
	4455.66	10355.5	219.96	80218.9	4330.08	2914.65	3501.4	365.76	683.85	885.78	4289.22	219.24	2604.96	1593.15	13687.4	268.52	4627.78	1183.68
	3012.83	15006.4	1143.48	30785.3	4887.36	1174.75	424.2	788.67	1637.01	773.64	819.21	693	2854.08	1422.87	4365.08	537.04	5188.68	1113.81
	4096.13	10929.6	970.32	36873	4664.16	2494.28	3732.4	233.68	2189.73	725.76	2375.85	500.22	5505.12	660.48	14060.8	261.67	33010.7	113.71
	4454.09	10626.5	503.88	23148.8	1041.12	7442.2	1388.8	600.71	2521.08	670.32	3519.36	385.56	1353.6	2558.07	12082.8	75.35	51128.5	254.82
	4171.49	9570.15	240.24	71308.8	4960.8	1483.36	305.2	840.74	779.73	826.56	3675.87	343.98	5497.92	663.06	18367.7	156.18	42974.9	147.96
	2504.15	16213	71.76	88047.4	4608	1424.94	1475.6	590.55	3011.76	574.56	1228.11	667.8	599.04	2772.21	1455.5	965.85	34694.9	382.23
	2703.54	16535.4	993.72	40199.7	3952.8	3408.68	3549	345.44	375.06	1058.4	2733.99	438.48	4137.12	1025.55	1610.28	942.56	19040.8	532.93
	4171.49	9228.21	712.92	23211.5	3093.12	4757.42	2716	476.25	2227.8	721.98	2621.19	456.12	3270.24	1265.49	18068.1	173.99	15502.1	598.69
	4465.08	10398.6	599.04	22877.4	267.84	13662.7	1492.4	586.74	1964.13	752.22	3066.75	432.18	2273.76	1811.16	4478.68	520.6	4139.3	1237.11
	3009.69	15131.5	809.64	26840.3	1886.4	6775.45	1611.4	562.61	2587.35	653.94	2800.26	404.46	4010.4	1050.06	12845.3	283.59	4073.98	1242.59
	4151.08	9219.87	931.32	28649	4351.68	2755.9	726.6	713.74	4284.99	403.2	1295.79	656.46	266.4	2898.63	11808.7	302.77	42429.6	342.5
	3604.72	8499.85	1003.08	32247	1468.8	588.01	3764.6	220.98	2939.85	604.8	1205.55	669.06	2864.16	1416.42	13122.2	80.83	3760.16	1290.54
	3369.22	13205	655.2	24924.2	3293.28	4494.53	119	844.55	1817.49	768.6	2763.6	433.44	1239.84	2589.03	17473.1	128.78	12014.6	834.33
	2920.2	14050.1	461.76	41977.6	4472.64	3077.21	1380.4	594.36	5482.08	235.62	3609.6	340.2	288	2896.05	17332.5	202.76	52419.3	230.16
	4471.36	10518.1	308.88	56192	3127.68	886.46	1195.6	654.05	5755.62	181.44	3461.55	390.6	2551.68	1626.69	18359.2	156.18	38528.9	361.68
	4094.56	9574.32	1035.84	27045.1	4322.88	2880.36	3255	410.21	778.32	825.3	4162.32	273.42	2882.88	1407.39	566.58	1100.11	781	1474.12
	3413.18	12939.5	773.76	38935	1677.6	6936.74	2532.6	477.52	1910.55	758.52	2738.22	435.96	2538.72	1634.43	17218.9	124.67	10012.4	739.8
	2642.31	16390.9	73.32	89861.1	3641.76	1024.89	119	843.28	29.61	1011.78	2418.15	520.38	4826.88	837.21	14239.8	84.94	3488.94	1337.12
	2786.75	14811.8	959.4	25219.8	4024.8	3237.23	348.6	811.53	1859.79	763.56	3687.15	346.5	1991.52	2054.97	15911.1	232.9	6428.34	1037.09
	3399.05	13029.9	870.48	29214.7	3784.32	1042.67	3390.8	388.62	1761.09	769.86	3054.06	432.18	1801.44	2183.97	9269.76	341.13	17968.7	554.85
	397.21	24500.1	1154.4	34443.5	1882.08	6776.72	3686.2	250.19	1995.15	744.66	3708.3	350.28	1170.72	2605.8	1836.06	898.72	51707.9	175.36
	3970.53	9663.28	472.68	43025.9	4962.24	1465.58	1017.8	687.07	2611.32	645.12	2800.26	422.1	5218.56	753.36	1867.3	834.33	52464.7	187.69
	1979.77	17797.6	1076.4	41045.8	1886.4	6770.37	236.6	850.9	88.83	1062.18	1243.62	662.76	2728.8	1484.79	6929.6	432.92	42401.2	139.74
	2844.84	15038.4	622.44	43298.6	4448.16	1108.71	3820.6	161.29	2569.02	653.94	3343.11	406.98	5508	656.61	18408.9	145.22	9829.24	891.87
	4105.55	10807.3	971.88	36905	1327.68	7712.71	2216.2	500.38	2941.26	602.28	3687.15	361.62	5047.2	189.63	2117.22	779.53	78.1	47.95
	3882.61	8644.41	925.08	28622.1	4538.88	1271.27	2490.6	474.98	2893.32	609.84	3966.33	292.32	5496.48	660.48	10668.5	60.28	9555.18	898.72
	4072.58	9679.96	1109.16	34223.4	2030.4	6531.61	1290.8	603.25	90.24	1060.92	1566.51	617.4	983.52	2689.65	8025.84	378.12	36114.9	371.27
	902.75	19686.6	608.4	42323.2	2723.04	5904.23	201.6	852.17	5420.04	243.18	1658.16	609.84	1375.2	2541.3	120.7	4.11	9494.12	783.64
	2945.32	15600	463.32	42314.2	4510.08	1198.88	3459.4	373.38	1752.63	757.26	1171.71	669.06	4387.68	952.02	12038.8	75.35	10544.9	723.36
	2774.19	16229.6	934.44	33765.1	3474.72	4251.96	1090.6	675.64	2310.99	711.9	1095.57	672.84	3981.6	1051.35	4331	532.93	12041.6	816.52
	3859.06	8505.41	996.84	27731.2	2727.36	5706.11	151.2	848.36	2987.79	556.92	4231.41	258.3	835.2	2746.41	2016.4	795.97	50898.5	257.56
	2196.43	17554.3	842.4	33753.6	2731.68	5821.68	3728.2	231.14	211.5	1110.06	2803.08	396.9	1663.2	2288.46	16631	221.94	35057	112.34
	4136.95	9928.77	826.8	29742.1	4387.68	3014.98	1250.2	615.95	122.67	1073.52	4359.72	190.26	4757.76	162.54	11093	310.99	4727.18	73.98
	2962.59	15094	879.84	29610.2	385.92	12344.4	672	698.5	1404.36	783.72	4225.77	259.56	4553.28	914.61	10189.9	326.06	2122.9	1463.16
	2965.73	15392.9	714.48	23351	247.68	13721.1	534.8	737.87	3031.5	550.62	3653.31	347.76	2010.24	2026.59	17958.7	134.26	12043	820.63
	2331.45	16511.8	301.08	58037.8	3422.88	4333.24	3589.6	289.56	4263.84	386.82	2405.46	520.38	1176.48	2599.35	14165.9	86.31	26828.1	441.14
	2970.44	15306.7	976.56	34731.5	1638.72	7209.79	2963.8	443.23	4179.24	419.58	3553.2	347.76	4877.28	820.44	10503.7	319.21	9438.74	779.53
	1301.53	19155.6	312	57347.8	1758.24	6875.78	3263.4	405.13	1892.22	752.22	3682.92	360.36	4272.48	982.98	9069.54	49.32	17751.4	90.42
	2215.27	17482	778.44	22234.9	4320	2828.29	187.6	848.36	2528.13	656.46	3629.34	349.02	2512.8	1646.04	6560.4	442.51	11344.4	702.81
	4009.78	11111.7	252.72	69795.8	2033.28	6523.99	86.8	825.5	2965.23	578.34	2406.87	519.12	4356	958.47	11354.3	308.25	50939.7	152.07
	128.74	30707.9	477.36	43738.9	3700.8	3698.24	785.4	704.85	86.01	1052.1	2760.78	396.9	3866.4	1084.89	18387.6	147.96	51243.5	167.14
	2723.95	16203.2	898.56	26123.5	331.2	13783.3	645.4	706.12	1047.63	805.14	1175.94	665.28	2165.76	1879.53	7041.78	43.84	7233.48	956.26
	3731.89	12081.9	851.76	26048	4939.2	1532.89	2284.8	490.22	2963.82	580.86	525.93	716.94	1222.56	2585.16	1843.16	891.87	8771.34	915.16
	1282.69	19075	982.8	32835.8	191.52	13265.1	1209.6	636.27	1921.83	745.92	3453.09	385.56	326.88	2883.15	974.12	1069.97	48409.2	145.22
	477.28	21268.4	904.8	27064.3	3300.48	4475.48	2580.2	472.44	4850.4	316.26	4073.49	282.24	839.52	2743.83	2459.44	12.33	51147	163.03
	2865.25	15855.7	123.24	86063.4	319.68	13958.6	3413.2	381	1170.3	798.84	3931.08	293.58	1470.24	2489.7	1797.72	905.57	18086.5	550.74
	2945.32	15434.6	1006.2	41295.4	3463.2	4267.2	3533.6	322.58	227.01	1107.54	2405.46	512.82	1949.76	2084.64	16384	104.12	33476.5	391.82
	507.11	20855.6	836.16	26705.9	2970.72	4931.41	2604	472.44	1921.83	743.4	2690.28	438.48	5754.24	549.54	15950.9	94.53	43710.4	158.92
	2810.3	15993.3	21.84	75591.7	3172.32	4643.12	2623.6	472.44	1933.11	742.14	2381.49	511.56	3582.72	1199.7	7311.58	411	50522.2	142.48
	1069.17	19043	851.76	26074.9	397.44	12005.3	2616.6	472.44	155.1	1096.2	2394.18	520.38	5726.88	565.02	4238.7	535.67	29146.9	424.7
	756.74	19900.6	829.92	37528.3	4474.08	3064.51	2622.2	472.44	1707.51	752.22	3403.74	390.6	5760	545.67	10696.9	315.1	52460.5	190.43
	1705.02	18562.1	1141.92	39900.2	2566.08	5930.9	1625.4	551.18	4861.68	315	1765.32	597.24	887.04	2728.35	4338.1	520.6	577.94	1470.01
	3103.89	13407.9	1145.04	31365.1	5047.2	2082.8	1975.4	515.62	263.67	1102.5	3671.64	318.78	5328	208.98	10695.4	315.1	46478	150.7
	1560.58	18758.1	982.8	27710.7	2723.04	5660.39	296.8	819.15	3042.78	545.58	2839.74	391.86	24.48	2807.04	8791.22	354.83	11293.3	702.81
	3340.96	8314.98	837.72	38242.6	4134.24	1094.74	3081.4	422.91	1318.35	788.76	2365.98	524.16	1488.96	2472.93	17610.8	189.06	120.7	1457.68
	2725.52	15130.1	402.48	20910.1	4465.44	1134.11	623	711.2	2941.26	580.86	2684.64	438.48	5817.6	492.78	16395.3	224.68	29658.1	424.7
	1436.55	19009.6	725.4	38833.9	2350.08	844.55	623	708.66	5393.25	240.66	3457.32	366.66	5356.8	706.92	12525.8	284.96	6625.72	1019.28
	1423.99	19049.9	1029.6	42219.5	397.44	11793.2	2363.2	477.52	5187.39	283.5	3546.15	356.58	2196	1855.02	15686.7	93.16	7188.04	954.89
	488.27	21073.8	923.52	31273	2648.16	786.13	2492	464.82	4479.57	323.82	2886.27	428.4	3378.24	1238.4	3858.14	608.28	710	1471.38
	4107.12	10137.3	45.24	82517.8	2592	770.89	1881.6	518.16	2822.82	613.62	3485.52	380.52	4091.04	1024.26	14887.3	82.2	38774.5	356.2
	2774.19	15394.3	1102.92	31047.7	4662.72	1457.96	761.6	702.31	4781.31	317.52	3560.25	375.48	3746.88	1136.49	2476.48	693.22	20351.4	93.16
	3873.19	9148.98	854.88	28535	315.36	13732.5	470.4	753.11	2394.18	696.78	136.77	759.78	1730.88	2214.93	18353.5	142.48	4603.64	1178.2
	1467.95	18904	836.16	29583.4	5042.88	2054.86	1652	543.56	239.7	1105.02	4327.29	195.3	8.64	2779.95	10020.9	328.8	11913.8	683.63
	2615.62	15989.2	594.36	23413.8	2124	767.08	2454.2	450.85	2481.6	643.86	3529.23	346.5	554.4	2770.92	2114.38	772.68	52471.8	191.8
	2615.62	8034.2	790.92	23151.4	3353.76	4406.9	2937.2	445.77	2447.76	661.5	3472.83	372.96	3002.4	1349.34	4365.08	516.49	10172.9	795.97
	48.67	30220	900.12	28806.4	1933.92	723.9	436.8	765.81	2440.71	661.5	1692	604.8	2278.08	1795.68	13737.1	264.41	7490.5	935.71
	2700.4	15755.6	1230.84	33026.6	1670.4	647.7	2511.6	464.82	242.52	1103.76	2367.39	522.9	1445.76	2492.28	4443.18	509.64	30833.9	109.6
	2659.58	8018.91	1051.44	26227.2	4623.84	2574.29	204.4	839.47	93.06	1024.38	406.08	737.1	1533.6	2435.52	4589.44	500.05	16675.1	572.66
	2747.5	15893.3	920.4	29189.1	188.64	13247.4	2504.6	462.28	97.29	1045.8	2391.36	516.6	3119.04	1301.61	8606.62	365.79	51835.7	239.75
	723.77	19882.6	195	75779.8	4940.64	1511.3	3155.6	412.75	1232.34	793.8	2911.65	428.4	4312.8	963.63	4198.94	539.78	18433	93.16
	3373.93	12872.8	1254.24	33374.7	3218.4	930.91	245	831.85	1864.02	738.36	1302.84	645.12	4973.76	794.64	3158.08	21.92	44999.8	160.29
	2711.39	15423.4	599.04	24326.4	1630.08	7098.03	799.4	684.53	390.57	995.4	2126.28	553.14	4325.76	959.76	13474.4	84.94	48623.6	145.22
	3516.8	12282	890.76	30849.3	682.56	7363.46	3680.6	243.84	3407.97	520.38	3783.03	303.66	1524.96	2440.68	424.58	1101.48	1948.24	1465.9
	3716.19	12086	599.04	24115.2	410.4	11233.1	1531.6	567.69	5335.44	244.44	3372.72	383.04	4590.72	899.13	17630.7	187.69	49545.2	141.11
	3837.08	8530.43	979.68	37820.2	269.28	13704.6	3768.8	213.36	98.7	1047.06	3396.69	372.96	2312.64	1768.59	6032.16	32.88	1598.92	1471.38
	3399.05	12650.4	48.36	78844.2	404.64	11455.4	2203.6	497.84	2834.1	609.84	3926.85	292.32	601.92	2755.44	3542.9	620.61	17427.7	560.33
	2769.48	15597.2	276.12	12142.1	4076.64	3122.93	102.2	824.23	2419.56	684.18	3622.29	366.66	3542.4	105.78	2259.22	730.21	20440.9	495.94
	169.56	30521.6	218.4	77006.1	4440.96	1115.06	3528	332.74	5139.45	288.54	2880.63	410.76	3805.92	1104.24	17062.7	209.61	50172.9	141.11
	2890.37	15376.2	1079.52	26288.6	3866.4	3507.74	155.4	833.12	2556.33	627.48	1199.91	653.94	69.12	2838	16260.4	226.05	31044	413.74
	3053.65	8124.55	978.12	24284.2	4893.12	1691.64	586.6	702.31	366.6	1043.28	3235.95	417.06	5271.84	731.43	3406.58	623.35	33550.3	390.45
	2802.45	15508.2	290.16	12721.9	3824.64	1052.83	2539.6	464.82	3688.56	491.4	4242.69	245.7	342.72	2870.25	17332.5	130.15	52697.6	213.72
	1276.41	18931.8	847.08	37592.3	2328.48	5999.48	392	783.59	3086.49	539.28	3556.02	361.62	1560.96	2403.27	10540.7	60.28	35260	113.71
	788.14	19840.9	305.76	17592.3	1967.04	6614.16	834.4	698.5	157.92	1076.04	2614.14	451.08	1841.76	2143.98	1303.56	1013.8	52724.6	206.87
	2048.85	17487.6	897	30275.8	878.4	7184.39	1113	666.75	231.24	1102.5	1298.61	643.86	5110.56	202.53	13015.7	278.11	44200.3	316.47
	1081.73	18912.3	531.96	40482.6	4881.6	1195.07	3522.4	342.9	303.15	1077.3	2876.4	385.56	2414.88	1695.06	1963.86	797.34	14921.4	608.28
	3337.82	8341.39	221.52	77149.4	1905.12	6720.84	1422.4	576.58	998.28	801.36	3626.52	356.58	1463.04	2476.8	17129.5	206.87	37174.2	371.27
	549.5	20281.5	149.76	82983.7	1988.64	727.71	1247.4	600.71	258.03	1098.72	3598.32	367.92	1573.92	2383.92	7125.56	420.59	37121.6	371.27
	3480.69	12270.9	812.76	28323.8	478.08	8769.35	2535.4	458.47	2731.17	613.62	3116.1	425.88	3091.68	98.04	12748.8	83.57	11830	683.63
	3791.55	11737.2	918.84	30327	3468.96	4243.07	3785.6	203.2	3654.72	495.18	2859.48	381.78	780.48	2741.25	45.44	1074.08	16362.7	86.31
	2869.96	15520.7	638.04	41390.1	1584	621.03	583.8	712.47	5390.43	231.84	2301.12	515.34	5728.32	558.57	7964.78	375.38	38064.5	120.56
	2827.57	15537.4	7.8	72723.2	480.96	8694.42	3497.2	356.87	1096.98	798.84	2532.36	463.68	1493.28	2456.16	1364.62	978.18	42064.7	339.76
	1232.45	18784.5	84.24	87206.4	318.24	13929.4	1191.4	618.49	1904.91	732.06	940.47	677.88	2141.28	1885.98	11621.3	69.87	39860.8	123.3
	2846.41	15619.4	49.92	79968	3273.12	4489.45	1492.4	570.23	181.89	1093.68	3305.04	405.72	2492.64	1646.04	7010.54	426.07	13487.2	643.9
	3920.29	11247.9	301.08	56412.2	2154.24	6281.42	2417.8	452.12	4980.12	304.92	2725.53	395.64	5798.88	505.68	4938.76	483.61	43153.8	154.81
	3216.93	13117.4	1179.36	32386.6	267.84	13719.8	3595.2	280.67	4143.99	419.58	2927.16	425.88	1235.52	2561.94	1836.06	841.18	31011.4	413.74
	252.77	29069.1	823.68	28083.2	3212.64	933.45	1409.8	576.58	5669.61	195.3	2927.16	425.88	1752.48	2190.42	14427.2	241.12	6154.28	1039.83
	3855.92	9289.37	931.32	33756.2	4723.2	1336.04	315	807.72	218.55	1101.24	2302.53	526.68	4708.8	861.72	1708.26	920.64	44677.5	305.51
	2570.09	15973.9	1171.56	37164.8	1641.6	641.35	574	715.01	4723.5	315	2896.14	394.38	1468.8	2467.77	10391.6	58.91	50140.2	267.15
	348.54	26130.6	847.08	26777.6	4157.28	3031.49	2889.6	450.85	5252.25	252	869.97	682.92	4226.4	984.27	4934.5	483.61	14437.1	620.61
	1659.49	18603.8	879.84	28336.6	4338.72	1074.42	876.4	694.69	359.55	1042.02	1054.68	665.28	2030.4	1981.44	6872.8	431.55	39011.7	124.67
	1219.89	18730.3	875.16	26433.3	3682.08	3712.21	807.8	689.61	129.72	1063.44	2898.96	393.12	1535.04	2418.75	16899.4	119.19	42293.3	141.11
	3183.96	8114.82	580.32	42233.6	4164.48	3023.87	3796.8	162.56	3935.31	446.04	197.4	761.04	2419.2	1688.61	4252.9	519.23	3632.36	72.61
	3824.52	8530.43	343.2	50529.3	2468.16	5844.54	1937.6	514.35	5194.44	273.42	1338.09	637.56	1372.32	2510.34	6786.18	434.29	1482.48	1471.38
	3237.34	13082.7	903.24	30978.6	3026.88	4812.03	2375.8	464.82	4582.5	315	492.09	716.94	5114.88	205.11	4964.32	482.24	30890.7	415.11
	2249.81	17179	567.84	23178.2	2453.76	5840.73	2713.2	466.09	3295.17	527.94	2903.19	398.16	1343.52	2520.66	6388.58	35.62	51930.8	184.95
	398.78	24002.5	198.12	84386.6	2102.4	6390.64	3784.2	189.23	2870.76	593.46	2952.54	425.88	303.84	2875.41	12534.3	283.59	43318.5	332.91
	3483.83	12218.1	887.64	26391	2050.56	6479.54	539	726.44	191.76	1089.9	3193.65	419.58	3054.24	1320.96	9231.42	50.69	10072.1	798.71
	3375.5	12682.4	1248	33148.2	4587.84	1478.28	1139.6	656.59	2405.46	641.34	819.21	685.44	4610.88	163.83	4091.02	545.26	31018.5	110.97
	3238.91	13073	333.84	50594.6	2718.72	5753.1	504	736.6	5135.22	284.76	2724.12	394.38	1578.24	2359.41	773.9	1085.04	25863.9	449.36
	3529.36	8734.76	1071.72	30525.4	1039.68	524.51	581	690.88	4709.4	313.74	2942.67	424.62	5827.68	424.41	5288.08	28.77	26125.2	100.01
	4071.01	10529.3	179.4	86080	4901.76	1812.29	1163.4	624.84	353.91	1044.54	1171.71	648.9	1540.8	2405.85	13718.6	90.42	38871.1	124.67
	259.05	28849.4	127.92	84416	4711.68	1367.79	911.4	690.88	2707.2	609.84	2592.99	452.34	4044.96	1021.68	16804.3	116.45	40965.6	123.3
	511.82	20613.7	542.88	40593.9	3564	4004.31	1125.6	660.4	2860.89	592.2	1099.8	656.46	5768.64	528.9	6344.56	441.14	12789.9	86.31
	4063.16	10209.5	299.52	56913.9	1602.72	6965.95	1558.2	558.8	3288.12	527.94	516.06	711.9	302.4	2874.12	14589.1	84.94	23130.4	490.46
	3183.96	8134.28	836.16	28796.2	2793.6	5340.35	2284.8	483.87	2325.09	703.08	2918.7	419.58	5626.08	599.85	16153.9	226.05	6415.56	80.83
	3683.22	12074.9	775.32	38449.9	3003.84	4845.05	278.6	812.8	184.71	1078.56	884.07	680.4	217.44	2877.99	5705.56	458.95	37418.4	369.9
	3925	11189.5	878.28	27822.1	1870.56	726.44	3502.8	321.31	119.85	1033.2	2536.59	461.16	4944.96	793.35	8301.32	52.06	11943.6	678.15
	2424.08	16083.7	605.28	26705.9	4589.28	1490.98	863.8	692.15	5198.67	268.38	2050.14	560.7	3018.24	1333.86	13961.4	258.93	16686.4	569.92
	2199.57	17372.2	999.96	24931.8	308.16	13752.8	1212.4	603.25	827.67	808.92	3492.57	345.24	4965.12	789.48	17307	131.52	5043.84	1113.81
	538.51	20275.9	815.88	33333.8	4489.92	1189.99	1628.2	542.29	2310.99	666.54	1370.52	632.52	3828.96	1082.31	18038.3	168.51	10397.2	717.88
	965.55	19265.4	57.72	83618.6	5016.96	1993.9	2700.6	463.55	2339.19	647.64	4210.26	223.02	1576.8	2355.54	188.86	1094.63	52132.5	189.06
	62.8	30250.6	625.56	26944	267.84	13735	2486.4	434.34	4273.71	359.1	547.08	706.86	2243.52	72.24	16222.1	102.75	47057.4	298.66
	3023.82	8163.47	833.04	36563.2	338.4	13230.9	590.8	685.8	3447.45	464.94	2215.11	534.24	4743.36	171.57	17325.4	197.28	11879.7	819.26
	1281.12	18701.1	1170	37630.7	1225.44	7599.68	2312.8	477.52	5198.67	259.56	383.52	737.1	4796.64	175.44	4323.9	27.4	4710.14	1152.17
	100.48	30516.1	199.68	73763.8	521.28	7832.09	999.6	680.72	2836.92	593.46	2256	511.56	3134.88	1286.13	16124.1	226.05	52033.1	187.69
	2322.03	16333.9	797.16	37227.5	95.04	12617.5	2612.4	452.12	3340.29	522.9	4200.39	223.02	3929.76	117.39	4014.34	591.84	41417.1	127.41
	2642.31	15534.6	131.04	83904	1311.84	7679.69	1148	643.89	2836.92	594.72	4121.43	270.9	2266.56	1791.81	10448.4	316.47	6869.96	937.08
	4012.92	10073.3	455.52	47468.8	3129.12	906.78	637	676.91	5021.01	298.62	2928.57	396.9	1455.84	2461.32	5915.72	452.1	52312.8	226.05
	2836.99	14069.6	996.84	24739.8	1139.04	7522.21	2333.8	471.17	4712.22	312.48	967.26	671.58	2602.08	1559.61	1527.92	943.93	52251.7	191.8
	3746.02	11853.9	321.36	50393.6	1277.28	590.55	3262	396.24	211.5	1093.68	1129.41	648.9	3716.64	117.39	10942.5	67.13	7224.96	932.97
	3590.59	8701.4	1098.24	31489.3	4966.56	1283.97	2200.8	494.03	3251.46	529.2	203.04	758.52	2172.96	1856.31	3740.28	611.02	7037.52	975.44
	4045.89	10607.1	199.68	77698.6	2286.72	6052.82	1552.6	557.53	2750.91	603.54	3193.65	417.06	3669.12	1158.42	9556.6	332.91	17838	550.74
	3056.79	13428.8	113.88	87308.8	1687.68	6865.62	3152.8	406.4	2263.05	657.72	4008.63	226.8	1637.28	2272.98	4042.74	549.37	1100.5	1471.38
	463.15	21253.1	132.6	84137	4777.92	2296.16	872.2	674.37	211.5	1086.12	2934.21	412.02	69.12	2826.39	2463.7	689.11	43763	324.69
	3562.33	12087.4	714.48	39494.4	1752.48	6836.41	2199.4	494.03	676.8	841.68	2635.29	427.14	3411.36	113.52	8047.14	50.69	6683.94	949.41
	833.67	19681	630.24	43192.3	254.88	14001.8	3494.4	349.25	351.09	1002.96	2948.31	379.26	5443.2	665.64	8285.7	371.27	28767.8	421.96
	4039.61	10267.9	1049.88	26941.4	4633.92	2520.95	3771.6	186.69	5183.16	252	2224.98	525.42	3634.56	1171.32	1650.04	10.96	23427.2	487.72
	2676.85	14882.7	978.12	36320	698.4	7329.17	3215.8	400.05	5527.2	215.46	2953.95	419.58	815.04	2725.77	18222.9	156.18	3605.38	1276.84
	3830.8	8750.05	823.68	34502.4	3051.36	4768.85	3397.8	377.19	3658.95	491.4	3210.57	414.54	1147.68	2578.71	7156.8	416.48	17307	558.96
	1376.89	18767.8	218.4	79616	5028.48	2067.56	1388.8	572.77	4074.9	425.88	4031.19	221.76	5748.48	539.22	17106.7	128.78	18930	527.45
	3835.51	9015.54	1085.76	27097.6	5027.04	2054.86	355.6	787.4	2729.76	602.28	4272.3	196.56	4229.28	975.24	2431.04	693.22	36664.4	368.53
	3935.99	9999.66	282.36	63721	3918.24	3431.54	1131.2	652.78	3938.13	443.52	4207.44	250.74	1729.44	2193	4499.98	27.4	11122.9	800.08
	3826.09	9251.84	884.52	32070.4	293.76	13321	3031	424.18	2357.52	693	2629.65	424.62	645.12	2733.51	41.18	9.59	9444.42	748.02
	309.29	27210.6	572.52	23499.5	3661.92	3737.61	3641.4	250.19	4805.28	308.7	4194.75	255.78	5778.72	516	8253.04	371.27	50667	150.7
	1383.17	18734.4	170.04	88637.4	365.76	12696.2	193.2	821.69	2449.17	631.26	1308.48	636.3	2401.92	1689.9	3158.08	23.29	10662.8	864.47
	1320.37	18616.3	556.92	41104.6	1370.88	7680.96	873.6	676.91	5699.22	186.48	3100.59	422.1	2077.92	1923.39	16609.7	217.83	20120	498.68
	3466.56	11951.2	1102.92	34680.3	56.16	12273.3	177.8	821.69	2320.86	700.56	2450.58	472.5	2121.12	1889.85	11225.1	305.51	5374.7	1075.45
	3075.63	13335.7	650.52	38196.5	4250.88	2909.57	3770.2	171.45	3376.95	466.2	4191.93	230.58	1620	2288.46	10013.8	57.54	24188.3	476.76
	2880.95	13813.8	199.68	82316.8	368.64	12578.1	3361.4	382.27	3632.16	441	1597.53	608.58	2700	1466.73	1789.2	894.61	9313.78	758.98
	668.82	19658.8	739.44	23585.3	1612.8	7211.06	2636.2	444.5	3437.58	454.86	4172.19	215.46	67.68	2822.52	17600.9	184.95	11229.4	801.45
	2629.75	15456.8	1026.48	34828.8	285.12	13985.2	1604.4	544.83	3283.89	525.42	2288.43	498.96	4096.8	1004.91	3944.76	597.32	42385.6	338.39
	3523.08	12017.9	1054.56	27768.3	3751.2	1071.88	3252.2	394.97	2212.29	711.9	4070.67	224.28	5149.44	753.36	1607.44	932.97	2977.74	1360.41
	1582.56	18613.5	848.64	34080	1375.2	7677.15	1120	633.73	1773.78	734.58	2946.9	408.24	2263.68	1787.94	72.42	8.22	17893.4	548
	3165.12	8195.44	466.44	47613.4	2132.64	6310.63	1128.4	643.89	2353.29	691.74	1178.76	642.6	5734.08	545.67	6070.5	445.25	320.92	46.58
	1215.18	18446.7	1037.4	40506.9	290.88	13754.1	798	660.4	4200.39	398.16	723.33	687.96	2427.84	76.11	15292	91.79	3542.9	1322.05
	555.78	19981.3	190.32	84697.6	521.28	7741.92	3770.2	195.58	5092.92	284.76	3288.12	385.56	1370.88	2485.83	6487.98	437.03	18637.5	532.93
	2723.95	14464.3	216.84	6519.04	4530.24	2919.73	270.2	808.99	4686.84	308.7	2624.01	412.02	1437.12	2456.16	17937.4	141.11	21970.2	487.72
	3818.24	9755.02	1087.32	29515.5	312.48	13821.4	1019.2	675.64	5658.33	194.04	3196.47	414.54	4963.68	784.32	13950.1	257.56	3603.96	1297.39
	2632.89	15355.3	3.12	67507.2	4423.68	2881.63	676.2	670.56	5112.66	279.72	4165.14	211.68	5425.92	225.75	16780.1	117.82	31082.4	112.34
	1307.81	18448.1	1068.6	29139.2	4525.92	1301.75	3484.6	320.04	248.16	1074.78	4155.27	212.94	4806.72	820.44	14221.3	247.97	49633.3	143.85
	420.76	22241.4	678.6	41029.1	2583.36	5909.31	1902.6	509.27	5331.21	226.8	2883.45	369.18	1140.48	2574.84	6093.22	443.88	6465.26	82.2
	2882.52	13766.6	627.12	41368.3	1853.28	6755.13	887.6	675.64	2209.47	665.28	84.6	733.32	2838.24	1393.2	8788.38	53.43	12034.5	86.31
	2959.45	8125.94	280.8	12504.3	2446.56	5812.79	2784.6	457.2	224.19	1073.52	1927.47	572.04	3780	122.55	1468.28	949.41	50276.5	145.22
	3706.77	11888.7	592.8	41591	3571.2	3957.32	2613.8	434.34	4162.32	410.76	4103.1	215.46	3443.04	1213.89	6979.3	424.7	3924.88	1241.22
	3394.34	11877.5	1135.68	36819.2	3497.76	4152.9	3045	419.1	2346.24	638.82	3233.13	408.24	2812.32	1402.23	6388.58	437.03	37936.7	121.93
	3984.66	10174.8	992.16	33470.7	4792.32	2274.57	985.6	679.45	5092.92	269.64	905.22	675.36	984.96	2650.95	1827.54	850.77	47818.5	150.7
	1077.02	18659.4	174.72	87036.2	2628	5930.9	1589	547.37	2399.82	633.78	1997.97	564.48	4896	188.34	15228.1	90.42	2830.06	1371.37
	2199.57	17236	468	21552.6	571.68	7423.15	3557.4	283.21	5525.79	212.94	1866.84	578.34	1556.64	2351.67	15035	86.31	11698	812.41
	3860.63	11245.1	541.32	22876.2	47.52	12165.3	456.4	745.49	2256	672.84	3529.23	335.16	17.28	2746.41	5975.36	447.99	50892.8	167.14
	2620.33	15451.2	78	88233	325.44	13248.6	3427.2	368.3	2741.04	584.64	2236.26	510.3	5767.2	519.87	6360.18	437.03	6871.38	963.11
	3979.95	10861.5	691.08	40990.7	4688.64	1531.62	386.4	770.89	5068.95	262.08	1773.78	589.68	5807.52	472.14	3466.22	617.87	21187.8	97.27
	2807.16	14082.1	1040.52	34552.3	2112.48	6347.46	133	815.34	3878.91	451.08	4186.29	235.62	3872.16	1050.06	10776.4	309.62	48786.9	147.96
	3402.19	11268.7	636.48	42179.8	4527.36	2914.65	522.2	717.55	138.18	1039.5	2409.69	477.54	4305.6	945.57	17809.6	175.36	40705.7	331.54
	1345.49	18432.8	736.32	36689.9	1340.64	7674.61	2228.8	487.68	46.53	1001.7	4101.69	226.8	4947.84	784.32	15306.2	93.16	50455.4	147.96
	3775.85	11591.2	840.84	35439.4	1441.44	7576.82	3763.2	203.2	3505.26	466.2	193.17	756	5778.72	508.26	3797.08	548	11428.2	845.29
	2676.85	14671.5	137.28	90219.5	329.76	13233.4	1412.6	567.69	640.14	882	1277.46	636.3	1746.72	2171.07	10772.1	309.62	346.48	46.58
	654.69	19578.2	500.76	25049.6	2583.36	5902.96	3764.6	195.58	243.93	1071	4107.33	269.64	2485.44	1629.27	12471.9	84.94	6645.6	931.6
	1841.61	18031.1	134.16	90095.4	299.52	13928.1	3458	358.14	4836.3	302.4	3933.9	238.14	1419.84	2451	1319.18	985.03	15088.9	597.32
	3695.78	11888.7	1077.96	40204.8	658.08	7315.2	2611	429.26	5023.83	274.68	4180.65	255.78	27.36	2764.47	2103.02	758.98	6740.74	959
	111.47	30424.3	1087.32	30895.4	4949.28	1281.43	2612.4	429.26	5070.36	278.46	3657.54	312.48	1990.08	2000.79	17335.4	134.26	47487.6	295.92
	3557.62	11956.8	845.52	35993.6	2665.44	820.42	2662.8	436.88	145.23	1034.46	3935.31	286.02	934.56	2674.17	12507.4	282.22	10613.1	863.1
	3248.33	12874.2	650.52	37827.8	878.4	7122.16	764.4	661.67	3991.71	433.44	4145.4	207.9	698.4	2720.61	3297.24	24.66	52006.1	191.8
	3802.54	9820.35	193.44	73879	133.92	12988.3	922.6	681.99	4951.92	268.38	4424.58	168.84	2148.48	1862.76	2683.8	660.34	12770.1	87.68
	3482.26	11766.3	1173.12	32386.6	279.36	13314.7	3550.4	283.21	3639.21	490.14	2614.14	437.22	4593.6	170.28	11199.5	69.87	11307.5	687.74
	3293.86	8390.04	996.84	26594.6	790.56	7204.71	3514	294.64	3489.75	502.74	3202.11	408.24	316.8	2857.35	18163.2	143.85	11185.3	802.82
	860.36	19518.4	1021.8	41129	2413.44	862.33	3120.6	402.59	4975.89	291.06	3815.46	294.84	1899.36	2082.06	8407.82	367.16	15745	87.68
	907.46	19354.4	140.4	90227.2	4671.36	2416.81	2074.8	501.65	5198.67	240.66	3188.01	410.76	781.92	2718.03	3822.64	28.77	36841.9	119.19
	3744.45	8615.22	631.8	42489.6	257.76	13954.8	320.6	792.48	4836.3	292.32	4048.11	235.62	5688	565.02	3936.24	595.95	4184.74	1216.56
	3782.13	11512	633.36	42511.4	4864.32	1788.16	410.2	759.46	4926.54	293.58	3221.85	398.16	213.12	2865.09	1243.92	1023.39	39771.4	337.02
	3824.52	11320.2	301.08	17870.1	3849.12	1076.96	1099	651.51	2585.94	609.84	4063.62	211.68	2808	1399.65	535.34	1096	51666.7	237.01
	2895.08	13659.5	996.84	33702.4	2649.6	811.53	1783.6	508	4946.28	291.06	3355.8	365.4	1471.68	2420.04	3825.48	553.48	10912.7	856.25
	880.77	19444.7	464.88	47499.5	4864.32	1663.7	3473.4	346.71	1683.54	740.88	785.37	681.66	4471.2	905.58	3736.02	545.26	38608.4	126.04
	3307.99	12643.4	1001.52	33770.2	2437.92	5793.74	176.4	815.34	2074.11	714.42	2973.69	394.38	1450.08	2432.94	6374.38	36.99	25616.8	97.27
	3881.04	10073.3	1148.16	39237.1	4294.08	2731.77	3441.2	361.95	3121.74	526.68	1645.47	602.28	2285.28	1763.43	9482.76	331.54	10197	713.77
	163.28	30256.1	446.16	21464.3	4154.4	1146.81	772.8	660.4	847.41	802.62	971.49	665.28	4108.32	994.59	2090.24	758.98	14834.7	602.8
	3486.97	11712.1	1155.96	36718.1	3009.6	911.86	204.4	814.07	4943.46	267.12	2604.27	423.36	1094.4	2586.45	13054.1	274	9336.5	742.54
	1386.31	18352.2	221.52	78391	1267.2	599.44	3763.2	166.37	296.1	1023.12	4104.51	233.1	5211.36	218.01	18174.6	153.44	12569.8	657.6
	679.81	19517	1157.52	32681	1679.04	6836.41	956.2	654.05	4686.84	301.14	2367.39	482.58	800.64	18.06	82.36	1072.71	6841.56	927.49
	3788.41	8740.32	159.12	89557.8	1264.32	7611.11	1097.6	623.57	4590.96	306.18	86.01	730.8	848.16	2705.13	1982.32	782.27	14066.5	624.72
	3901.45	10115	558.48	40362.2	1746.72	6804.66	928.2	669.29	2185.5	645.12	473.76	710.64	2466.72	1637.01	5006.92	475.39	50557.7	152.07
	3452.43	11218.7	191.88	73872.6	429.12	10439.4	1895.6	505.46	3705.48	427.14	4159.5	238.14	3306.24	1228.08	88.04	1074.08	21970.2	486.35
	3188.67	8256.6	1085.76	40056.3	4546.08	2748.28	1087.8	626.11	2505.57	618.66	3054.06	415.8	2561.76	1572.51	671.66	1089.15	46171.3	156.18
	1232.45	18284.1	171.6	87452.2	132.48	12965.4	2727.2	439.42	310.2	1049.58	2162.94	531.72	300.96	2858.64	2247.86	717.88	49930	145.22
	2529.27	8057.83	1073.28	28947.2	3042.72	909.32	952	678.18	293.28	1023.12	4105.92	207.9	1556.64	41.28	11598.6	301.4	17460.3	552.11
	3042.66	13345.4	184.08	75877.1	4577.76	2646.68	3038	408.94	2229.21	641.34	2050.14	555.66	72	2814.78	13893.3	256.19	23158.8	487.72
	3355.09	11339.6	675.48	40481.3	4371.84	2546.35	1255.8	584.2	2309.58	636.3	3967.74	241.92	1444.32	2430.36	3716.14	557.59	14479.7	612.39
	3366.08	11853.9	982.8	26443.5	285.12	13799.8	533.4	695.96	4114.38	415.8	3911.34	241.92	884.16	2692.23	17216.1	197.28	51688	235.64
	2205.85	17123.4	483.6	23397.1	4682.88	2390.14	971.6	656.59	187.53	1062.18	2931.39	361.62	580.32	2728.35	1050.8	2.74	9993.96	805.56
	1893.42	17829.5	769.08	22926.1	370.08	12400.3	1983.8	505.46	4719.27	294.84	2982.15	359.1	3611.52	117.39	3949.02	558.96	12682	654.86
	3986.23	10627.9	981.24	26286.1	1578.24	7054.85	3245.2	389.89	4186.29	385.56	3018.81	364.14	2494.08	1617.66	7261.88	406.89	2017.82	1456.31
	150.72	30307.6	207.48	79150.1	4456.8	2811.78	2741.2	434.34	637.32	876.96	4131.3	236.88	1656	2229.12	2830.06	641.16	3900.74	1239.85
	3526.22	11820.6	209.04	79107.8	4888.8	2211.07	3084.2	398.78	2265.87	700.56	201.63	753.48	4920.48	194.79	9692.92	328.8	13984.2	626.09
	3337.82	12354.3	1067.04	26798.1	1720.8	6813.55	3005.8	419.1	2075.52	660.24	4167.96	250.74	5597.28	598.56	8532.78	54.8	5254	1076.82
	3986.23	10441.7	483.6	25633.3	2314.08	5963.92	988.4	645.16	4865.91	270.9	3075.21	413.28	1627.2	2254.92	8940.32	53.43	10692.6	802.82
	3174.54	8270.5	482.04	25399	987.84	7213.6	985.6	673.1	4125.66	413.28	3158.4	408.24	925.92	2671.59	15594.4	100.01	46137.2	290.44
	609.16	19479.5	218.4	78777.6	776.16	7208.52	1013.6	647.7	5185.98	240.66	235.47	752.22	3709.44	1127.46	8595.26	357.57	38730.5	352.09
	2527.7	8066.17	154.44	89877.8	282.24	13934.4	3480.4	300.99	3744.96	430.92	320.07	742.14	1304.64	2484.54	5785.08	452.1	10796.3	697.33
	3782.13	9959.35	783.12	37666.6	4487.04	2978.15	1038.8	635	2213.7	705.6	1325.4	630	1869.12	2094.96	16900.8	208.24	8999.96	782.27
	1626.52	18498.1	1168.44	32768	2658.24	820.42	3087	396.24	3654.72	486.36	4193.34	199.08	2439.36	1649.91	13502.8	89.05	30632.2	415.11
	2736.51	14262.8	1160.64	32784.6	3291.84	4411.98	2387	441.96	3292.35	517.86	2406.87	475.02	1213.92	2524.53	15284.9	95.9	10008.2	876.8
	2734.94	14267	581.88	24988.2	3972.96	1057.91	1054.2	654.05	5769.72	170.1	3289.53	376.74	5699.52	555.99	17822.4	171.25	45877.4	289.07
	3202.8	12877	1163.76	37587.2	361.44	13017.5	3719.8	218.44	3857.76	451.08	4024.14	274.68	4118.4	132.87	1806.24	809.67	45414.4	161.66
	3022.25	13367.6	993.72	38744.3	2275.2	859.79	1047.2	654.05	4705.17	291.06	4046.7	272.16	3758.4	1099.08	2567.36	671.3	5660.12	1048.05
	1342.35	18049.2	541.32	23106.6	4507.2	2938.78	2692.2	427.99	3640.62	451.08	1869.66	574.56	704.16	2712.87	4934.5	476.76	17261.5	91.79
	3022.25	8296.91	787.8	23979.5	262.08	13859.5	2863	416.56	1964.13	715.68	3840.84	291.06	1213.92	2523.24	1884.34	797.34	7202.24	86.31
	1153.95	18336.9	1162.2	31710.7	4917.6	1897.38	1073.8	623.57	3706.89	441	3003.3	394.38	5807.52	446.34	10177.1	319.21	9920.12	715.14
	182.12	29951.7	1126.32	39385.6	4865.76	1823.72	2899.4	440.69	300.33	1036.98	1432.56	619.92	1771.2	60.63	3956.12	561.7	44772.6	298.66
	967.12	18999.9	319.8	19825.9	852.48	7113.27	2780.4	425.45	2835.51	558.18	2068.47	550.62	46.08	2783.82	7907.98	369.9	9514	724.73
	2463.33	15868.2	581.88	41345.3	900	7089.14	1005.2	656.59	4654.41	297.36	3031.5	403.2	3739.68	1109.4	13731.4	256.19	19496.6	508.27
	2094.38	17160.9	1087.32	31682.6	4020.48	1071.88	2825.2	448.31	3266.97	517.86	2684.64	389.34	4096.8	990.72	6864.28	426.07	45536.6	289.07
	3918.72	10231.8	798.72	29392.6	4752	1334.77	2013.2	502.92	2167.17	706.86	187.53	750.96	1314.72	2475.51	18.46	1042.57	19667	504.16
	2238.82	16771.7	505.44	25367	4947.84	1360.17	3556	274.32	499.14	948.78	2150.25	527.94	135.36	2841.87	6225.28	427.44	52114	223.31
	167.99	30114.3	106.08	90082.6	4502.88	2942.59	1008	637.54	172.02	1035.72	4087.59	241.92	4756.32	826.89	8325.46	365.79	11947.9	663.08
	3485.4	11377.1	1168.44	32240.6	3578.4	3903.98	2896.6	440.69	59.22	1000.44	4141.17	253.26	1899.36	2071.74	6358.76	428.81	3517.34	1296.02
	232.36	29074.6	574.08	41131.5	3288.96	980.44	3333.4	378.46	2260.23	695.52	3104.82	404.46	5281.92	710.79	6114.52	35.62	9197.34	809.67
	3676.94	11765	524.16	39584	3728.16	1085.85	2689.4	426.72	4853.22	269.64	3482.7	336.42	1311.84	2475.51	18073.8	156.18	5089.28	1089.15
	1113.13	18407.8	464.88	21728	3972.96	1060.45	2966.6	416.56	2105.13	672.84	1976.82	561.96	5682.24	562.44	10334.8	61.65	21609.6	100.01
	772.44	19549	374.4	20812.8	3522.24	4057.65	3792.6	151.13	270.72	1020.6	988.41	657.72	5472	642.42	15066.2	231.53	42884	157.55
	3554.48	8925.19	917.28	36202.2	4095.36	1129.03	2815.4	448.31	3244.41	517.86	2285.61	492.66	1077.12	2585.16	9301	53.43	5580.6	1049.42
	36.11	29317.9	731.64	24462.1	4448.16	2917.19	119	806.45	2777.7	567	3038.55	369.18	4173.12	972.66	3994.46	567.18	51945	227.42
	3758.58	10024.7	666.12	25318.4	290.88	13860.8	148.4	808.99	3453.09	446.04	3054.06	361.62	2615.04	1517.04	3983.1	565.81	9725.58	716.51
	3832.37	10184.5	814.32	35129.6	470.88	8738.87	3157	391.16	2150.25	676.62	4324.47	181.44	504	2752.86	7466.36	391.82	43503.1	326.06
	1615.53	18484.2	1067.04	27046.4	372.96	12300	1890	500.38	2309.58	631.26	895.35	669.06	5677.92	563.73	3731.76	563.07	50904.2	180.84
	1460.1	18428.6	421.2	42881.3	3106.08	4673.6	3589.6	259.08	3296.58	486.36	1419.87	619.92	3683.52	1136.49	18063.8	154.81	50780.6	175.36
	12.56	28709.1	1073.28	28471	990.72	7204.71	2665.6	424.18	719.1	816.48	728.97	681.66	5469.12	241.23	6022.22	439.77	5890.16	1032.98
	2741.22	8066.17	985.92	25346.6	4485.6	2960.37	936.6	643.89	4619.16	297.36	3028.68	393.12	1866.24	2091.09	9702.86	327.43	44663.3	300.03
	519.67	20057.7	985.92	25363.2	2557.44	5862.32	1142.4	605.79	3440.4	485.1	2312.4	487.62	2301.12	1740.21	15506.4	101.38	12033.1	660.34
	320.28	26701.9	439.92	41557.8	4910.4	1507.49	2937.2	419.1	3292.35	512.82	3180.96	391.86	4626.72	176.73	228.62	1091.89	9522.52	811.04
	3794.69	11270.1	482.04	24069.1	4708.8	2343.15	323.4	784.86	42.3	975.24	2566.2	443.52	5755.68	517.29	7212.18	408.26	11050.4	676.78
	3378.64	8779.24	585	26403.8	4757.76	1330.96	2788.8	444.5	2656.44	590.94	3028.68	351.54	3247.2	1233.24	1251.02	1012.43	9015.58	769.94
	1411.43	18182.6	438.36	41809.9	4515.84	2852.42	3614.8	247.65	4131.3	405.72	105.75	730.8	5411.52	230.91	15787.6	101.38	9224.32	731.58
	3953.26	10541.8	539.76	38793	1854.72	6713.22	586.6	676.91	2941.26	540.54	2028.99	554.4	3807.36	1064.25	16905.1	127.41	6688.2	989.14
	2015.88	17152.6	180.96	3898.88	629.28	7272.02	917	645.16	45.12	989.1	2078.34	545.58	5078.88	755.94	15108.8	91.79	1718.2	1461.79
	736.33	19464.2	397.8	46206.7	358.56	12644.1	2723	424.18	255.21	1019.34	2652.21	393.12	31.68	2746.41	12828.3	276.74	9090.84	750.76
	642.13	19055.5	248.04	68563.2	2468.16	5775.96	1587.6	538.48	2444.94	619.92	4112.97	250.74	5760	370.23	12954.7	86.31	6692.46	923.38
	2133.63	17134.5	54.6	81555.2	4655.52	1682.75	2790.2	443.23	3634.98	485.1	4098.87	248.22	5588.64	597.27	3500.3	557.59	13028.5	645.27
	3768	9242.11	1059.24	39324.2	233.28	13274	2741.2	422.91	277.77	1047.06	4111.56	253.26	5503.68	628.23	1777.84	849.4	6584.54	967.22
	513.39	20110.5	1116.96	36852.5	1543.68	7326.63	2861.6	443.23	3571.53	490.14	2017.71	555.66	4151.52	975.24	14924.2	89.05	38886.7	347.98
	3457.14	10882.3	1093.56	35082.2	731.52	7242.81	1657.6	520.7	1896.45	714.42	720.51	681.66	1556.64	2316.84	15398.5	101.38	9762.5	811.04
	3626.7	11746.9	1070.16	27265.3	4489.92	2940.05	1405.6	561.34	3539.1	471.24	239.7	748.44	558.72	2724.48	3974.58	571.29	10603.1	691.85
	670.39	19070.8	452.4	39608.3	2242.08	854.71	2912	422.91	3312.09	509.04	4050.93	246.96	1454.4	2403.27	3474.74	612.39	10351.8	806.93
	1876.15	17815.6	1152.84	38712.3	4502.88	2907.03	2893.8	424.18	2138.97	704.34	3529.23	327.6	4779.36	187.05	17995.7	154.81	34501.7	378.12
	3876.33	10954.6	511.68	39669.8	4708.8	1628.14	2864.4	441.96	2475.96	616.14	2006.43	556.92	2404.8	1662.81	6365.86	419.22	11208.1	660.34
	2836.99	8017.52	4.68	69675.5	2665.44	5885.18	3445.4	339.09	3297.99	491.4	324.3	737.1	5787.36	396.03	15786.1	226.05	18736.9	523.34
	3772.71	10287.4	410.28	43657	381.6	12082.8	3742.2	167.64	231.24	1021.86	3550.38	323.82	3997.44	127.71	11005	302.77	29629.7	419.22
	2219.98	8017.52	1151.28	38752	528.48	7586.98	3206	386.08	2201.01	687.96	3142.89	394.38	764.64	2703.84	268.38	1093.26	3542.9	75.35
	3711.48	8779.24	46.8	77203.2	4266.72	1121.41	1171.8	596.9	3496.8	480.06	972.9	657.72	282.24	2852.19	7153.96	49.32	52210.6	213.72
	2786.75	13977.8	633.36	37771.5	3638.88	3737.61	2644.6	419.1	2202.42	690.48	3248.64	379.26	1624.32	2243.31	3834	565.81	16422.3	564.44
	3816.67	10294.3	1068.6	39380.5	4272.48	2777.49	2172.8	487.68	3336.06	497.7	3293.76	370.44	5443.2	237.36	11627	73.98	9701.44	712.4
	3334.68	11717.7	396.24	46282.2	4416.48	1141.73	2928.8	429.26	5513.1	206.64	1638.42	598.5	391.68	2812.2	6098.9	423.33	10978	664.45
	3763.29	9208.75	146.64	85001	4505.76	2811.78	1506.4	551.18	207.27	1036.98	860.1	670.32	3720.96	1111.98	17517.1	142.48	9427.38	717.88
	3209.08	8352.51	720.72	24832	4044.96	3119.12	1331.4	565.15	1990.92	709.38	2908.83	357.84	5738.4	359.91	16808.5	124.67	50597.4	253.45
	2658.01	14451.8	134.16	81226.2	4479.84	2722.88	3354.4	370.84	609.12	890.82	3059.7	369.18	1563.84	2302.65	7460.68	390.45	13839.3	626.09
	3402.19	10743.3	1096.68	36631	2269.44	6015.99	1814.4	496.57	3324.78	502.74	3210.57	384.3	5037.12	759.81	4416.2	495.94	18721.3	523.34
	3168.26	8345.56	996.84	38780.2	3846.24	1096.01	1597.4	532.13	4052.34	418.32	3048.42	388.08	3294.72	1220.34	14482.6	89.05	9137.7	812.41
	687.66	18776.1	180.96	77409.3	4403.52	2532.38	3442.6	304.8	225.6	1052.1	3125.97	393.12	1265.76	2481.96	1786.36	867.21	6605.84	84.94
	3711.48	8802.87	268.32	61167.4	4606.56	1700.53	1979.6	500.38	301.74	1002.96	837.54	671.58	1163.52	2532.27	14251.1	90.42	51026.3	245.23
	3835.51	10337.4	560.04	39054.1	1091.52	7434.58	3437	336.55	1737.12	727.02	2724.12	378	3054.24	1295.16	3958.96	520.6	44825.1	167.14
	304.58	27023	1009.32	40122.9	2041.92	6445.25	2896.6	434.34	253.8	1048.32	2292.66	488.88	668.16	2699.97	15678.2	102.75	47497.6	293.18
	3724.04	10423.6	914.16	33164.8	1425.6	7566.66	1929.2	497.84	2007.84	679.14	2889.09	359.1	3091.68	1279.68	15052	91.79	24597.2	464.43
	2634.46	14590.8	1092	33173.8	3556.8	3938.27	3767.4	156.21	1972.59	666.54	1018.02	650.16	1581.12	2282.01	1221.2	1020.65	10559.1	690.48
	3926.57	10520.9	176.28	84060.2	1572.48	7103.11	3729.6	171.45	2052.96	650.16	3382.59	349.02	1962.72	2005.95	3950.44	582.25	18903	519.23
	3907.73	10416.7	238.68	10067.2	4926.24	1294.13	2185.4	485.14	3281.07	495.18	2677.59	385.56	135.36	2834.13	3471.9	568.55	37630	123.3
	3713.05	10383.3	435.24	45187.8	4960.8	1971.04	1790.6	497.84	2217.93	631.26	2564.79	435.96	1575.36	2287.17	17037.2	134.26	10464	693.22
	3844.93	10976.8	535.08	23497	3913.92	1078.23	208.6	803.91	3616.65	483.84	3530.64	325.08	46.08	2764.47	6814.58	424.7	188.86	1445.35
	1887.14	17747.5	854.88	34887.7	4618.08	2504.44	2898	430.53	3833.79	429.66	2753.73	372.96	2439.36	1635.72	17554	143.85	46347.4	289.07
	2921.77	13382.9	333.84	20024.3	433.44	10586.7	1650.6	518.16	4517.64	304.92	1779.42	580.86	928.8	2653.53	115.02	1072.71	10665.6	682.26
	2923.34	13381.5	522.6	24346.9	3104.64	4662.17	2223.2	478.79	3763.29	417.06	3152.76	389.34	4106.88	979.11	17856.5	163.03	20516.2	486.35
	1409.86	18007.4	237.12	69596.2	1537.92	7021.83	1283.8	570.23	5751.39	171.36	3520.77	326.34	3075.84	1284.84	10144.5	317.84	36927.1	364.42
	2044.14	17021.9	472.68	46739.2	4955.04	1964.69	2881.2	434.34	3876.09	438.48	492.09	700.56	4860	196.08	4073.98	513.75	47436.5	293.18
	125.6	30200.5	1065.48	39123.2	3166.56	4579.62	3721.2	176.53	2057.19	681.66	3689.97	299.88	3290.4	1219.05	15472.3	232.9	45819.1	160.29
	2152.47	17063.6	101.4	87691.5	3005.28	4779.01	3718.4	179.07	2151.66	689.22	3932.49	278.46	953.28	2639.34	2.84	1031.61	6786.18	920.64
	3761.72	11232.6	795.6	28876.8	875.52	7061.2	495.6	704.85	3763.29	461.16	3953.64	275.94	1141.92	2540.01	1730.98	894.61	29391.2	112.34
	610.73	18801.1	59.28	82727.7	302.4	13255	3581.2	255.27	826.26	800.1	3065.34	386.82	2767.68	1399.65	11801.6	295.92	48403.5	153.44
	2731.8	8118.99	109.2	89626.9	1776.96	721.36	3208.8	382.27	2010.66	682.92	221.37	745.92	1811.52	2111.73	12740.2	276.74	9607.72	813.78
	2485.31	15751.5	772.2	37294.1	1104.48	7446.01	1246	576.58	3942.36	428.4	3826.74	239.4	5443.2	239.94	3442.08	556.22	26894.8	431.55
	786.57	19425.3	1071.72	38042.9	3985.92	3247.39	2359	441.96	3560.25	473.76	1914.78	564.48	4613.76	863.01	827.86	1074.08	10469.7	686.37
	122.46	30181.1	15.6	73002.2	3180.96	955.04	1727.6	504.19	5504.64	205.38	3540.51	322.56	2407.68	1652.49	3818.38	527.45	50178.5	260.3
	3709.91	9843.98	407.16	44280.3	2930.4	948.69	3540.6	270.51	3870.45	423.36	3072.39	370.44	5679.36	555.99	16216.4	109.6	47756	154.81
	3884.18	10793.3	12.48	72395.5	4934.88	1362.71	1174.6	593.09	3257.1	497.7	176.25	742.14	4569.12	178.02	14783.6	223.31	47761.7	154.81
	568.34	19403	686.4	40422.4	1137.6	576.58	441	739.14	1407.18	769.86	2669.13	385.56	2921.76	1342.89	191.7	1086.41	10723.8	90.42
	3695.78	11496.7	1154.4	38141.4	2178.72	6146.8	2129.4	490.22	2021.94	704.34	3900.06	280.98	1910.88	2047.23	451.56	1094.63	11039.1	652.12
	3719.33	8873.76	1154.4	38131.2	1081.44	7415.53	2416.4	429.26	5405.94	210.42	1872.48	568.26	4896	777.87	3913.52	572.66	17934.6	537.04
	3846.5	10893.4	893.88	37146.9	4730.4	1534.16	3379.6	361.95	917.91	791.28	3863.4	226.8	4399.2	903	1508.04	937.08	9038.3	719.25
	3686.36	10212.3	546	37701.1	4887.36	1259.84	1856.4	486.41	1539.72	753.48	2552.1	429.66	3810.24	132.87	2692.32	652.12	11517.6	826.11
	3516.8	11135.3	865.8	33815	894.24	7045.96	197.4	802.64	2071.29	684.18	2543.64	418.32	1104.48	2555.49	3477.58	572.66	8869.32	811.04
	3717.76	10758.6	198.12	72148.5	4851.36	1615.44	1460.2	552.45	63.45	994.14	826.26	670.32	429.12	2782.53	11264.9	300.03	8965.88	702.81
	3727.18	10772.5	429	41465.6	4381.92	2487.93	3480.4	288.29	3743.55	463.68	3823.92	287.28	4086.72	979.11	4654.76	483.61	9352.12	815.15
	591.89	19045.8	223.08	8057.6	2106.72	6316.98	1762.6	497.84	1974	705.6	246.75	743.4	2675.52	1448.67	3868.08	591.84	12518.7	650.75
	3556.05	11510.6	258.96	12919	671.04	7240.27	1985.2	497.84	3852.12	435.96	327.12	730.8	861.12	2676.75	12302.9	282.22	8774.18	709.66
	1469.52	18314.6	285.48	13401.6	2432.16	5382.26	1376.2	557.53	2616.96	592.2	3176.73	384.3	792	2690.94	3412.26	558.96	10222.6	693.22
	3199.66	12756	801.84	32188.2	1234.08	7541.26	3416	323.85	3867.63	433.44	3950.82	254.52	2378.88	83.85	3916.36	575.4	2185.38	1437.13
	3788.41	10942.1	429	43750.4	2414.88	5737.86	1562.4	535.94	1955.67	686.7	3547.56	320.04	4798.08	802.38	3922.04	576.77	8801.16	700.07
	725.34	19116.7	57.72	80977.9	1524.96	6893.56	2749.6	412.75	1930.29	670.32	2705.79	378	220.32	2847.03	6480.88	419.22	6140.08	83.57
	3771.14	10860.1	580.32	40380.2	684	7239	2055.2	495.3	4105.92	400.68	335.58	728.28	5348.16	679.83	2993.36	623.35	9245.62	701.44
	3719.33	11299.3	1010.88	35210.2	4242.24	1141.73	2315.6	452.12	3687.15	472.5	2064.24	540.54	911.52	2654.82	15185.5	231.53	8906.24	728.84
	701.79	18598.2	480.48	39352.3	4868.64	1258.57	1589	528.32	3649.08	461.16	2133.33	520.38	3176.64	1243.56	3754.48	600.06	9272.6	695.96
	786.57	19380.8	15.6	72881.9	50.4	12084	1656.2	513.08	867.15	795.06	3376.95	346.5	1687.68	2178.81	3814.12	595.95	49160.4	150.7
	3692.64	9924.6	1123.2	37642.2	3716.64	3592.83	1930.6	469.9	3780.21	452.34	3007.53	346.5	3584.16	1164.87	5404.52	32.88	32048	394.56
	3318.98	11771.9	527.28	38926.1	4586.4	1722.12	2534	417.83	159.33	1010.52	3326.19	357.84	5034.24	216.72	5873.12	442.51	5387.48	1053.53
	726.91	19093	878.28	33264.6	4337.28	2509.52	1729	500.38	1979.64	658.98	2422.38	466.2	4265.28	157.38	16555.8	119.19	10214.1	676.78
	585.61	19072.2	290.16	14256.6	1565.28	7249.16	1754.2	495.3	4125.66	391.86	3587.04	312.48	1421.28	2398.11	16341.4	216.46	10249.6	672.67
	3874.76	10646	430.56	44076.8	355.68	12971.8	1887.2	459.74	1838.64	708.12	1693.41	589.68	881.28	2665.14	5594.8	453.47	3801.34	76.72
	530.66	19729.7	140.4	88683.5	2995.2	4785.36	2956.8	392.43	3728.04	452.34	2786.16	366.66	2564.64	1538.97	1535.02	932.97	1175.76	1464.53
	2230.97	16447.9	1088.88	38798.1	846.72	7065.01	1768.2	491.49	2358.93	619.92	559.77	691.74	3585.6	123.84	14988.1	224.68	4832.26	1112.44
	1741.13	18131.2	110.76	88933.1	4926.24	1945.64	3649.8	231.14	2147.43	632.52	2546.46	437.22	2566.08	92.88	7717.7	372.64	34412.3	378.12
	3669.09	8912.68	1096.68	37276.2	3348	1010.92	2927.4	394.97	1731.48	721.98	3962.1	211.68	3984.48	993.3	14002.6	249.34	9153.32	689.11
	2694.12	8209.34	1062.36	37962.2	2263.68	6003.29	3407.6	323.85	3601.14	476.28	3995.94	262.08	666.72	2688.36	8386.52	360.31	5709.82	946.67
	3680.08	11432.8	287.04	13707.5	3343.68	4318	3143	381	1721.61	723.24	4410.48	166.32	4973.76	762.39	3611.06	605.54	51928	221.94
	1193.2	18097.8	909.48	36510.7	4481.28	2677.16	1796.2	474.98	1942.98	699.3	2368.8	473.76	1690.56	2174.94	491.32	1093.26	9494.12	687.74
	3290.72	11214.5	882.96	33200.6	4979.52	2034.54	3231.2	377.19	3720.99	462.42	4070.67	201.6	508.32	2729.64	284	1091.89	9543.82	689.11
	3260.89	8509.58	96.72	87868.2	990.72	7118.35	1971.2	461.01	2040.27	691.74	3964.92	269.64	3101.76	1268.07	16740.4	124.67	9590.68	689.11
	3293.86	12325.1	414.96	21585.9	2351.52	886.46	1943.2	491.49	3608.19	475.02	1326.81	622.44	1663.2	2193	4795.34	476.76	46513.5	289.07
	3439.87	10625.2	567.84	24446.7	1556.64	7266.94	1923.6	477.52	1955.67	696.78	606.3	686.7	3882.24	1015.23	17644.9	149.33	25209.3	450.73
	394.07	22925.3	1113.84	37249.3	4253.76	2811.78	1769.6	483.87	3729.45	457.38	3271.2	367.92	5558.4	285.09	13829.4	95.9	9700.02	683.63
	1920.11	17532.1	864.24	34215.7	115.2	12691.1	1947.4	471.17	2033.22	695.52	1981.05	553.14	853.92	2671.59	10019.5	319.21	10394.4	663.08
	3268.74	12491.9	95.16	87906.6	1886.4	6633.21	2343.6	441.96	1782.24	709.38	3912.75	257.04	3123.36	1259.04	5458.48	456.21	11560.2	635.68
	1706.59	18221.5	463.32	22083.8	2459.52	5499.1	3416	303.53	4578.27	291.06	3780.21	288.54	3451.68	125.13	2114.38	732.95	33558.9	121.93
	241.78	28535.3	566.28	38320.6	1844.64	6675.12	287	786.13	1466.4	761.04	3161.22	342.72	1913.76	2036.91	6115.94	409.63	51009.2	190.43
	1840.04	17836.5	712.92	38501.1	3975.84	3262.63	3421.6	300.99	2571.84	595.98	2178.45	505.26	4452.48	888.81	8342.5	56.17	11321.7	813.78
	81.64	29873.9	634.92	36951	4554.72	1601.47	1747.2	490.22	3709.71	415.8	3585.63	309.96	5787.36	430.86	3836.84	590.47	41262.4	328.8
	1747.41	18093.6	157.56	81570.6	2491.2	5411.47	1503.6	543.56	3952.23	414.54	176.25	735.84	4910.4	770.13	9203.02	54.8	46414.1	287.7
	2805.59	8066.17	736.32	25021.4	4030.56	1104.9	1044.4	615.95	191.76	1009.26	210.09	739.62	427.68	2776.08	5209.98	461.69	10482.4	856.25
	1296.82	17817	918.84	34179.8	1418.4	7556.5	1150.8	594.36	2175.63	627.48	3109.05	336.42	1036.8	2582.58	17747.2	157.55	2483.58	1397.4
	3684.79	8950.21	1113.84	39130.9	925.92	7015.48	1541.4	535.94	225.6	1008	3193.65	378	4700.16	189.63	17091.1	194.54	11514.8	634.31
	792.85	19321	769.08	36832	4392	1139.19	2849	400.05	59.22	968.94	525.93	693	662.4	2684.49	17698.9	165.77	6155.7	1012.43
	2843.27	8077.29	1046.76	36366.1	4780.8	1682.75	2006.2	450.85	2655.03	579.6	1249.26	624.96	4694.4	833.34	11147	298.66	11886.8	630.2
	912.17	19038.8	35.88	75997.4	4786.56	1673.86	3389.4	349.25	4221.54	355.32	2535.18	410.76	2298.24	1719.57	11808.7	294.55	11959.2	641.16
	2705.11	8206.56	177.84	83577.6	4723.2	1714.5	1983.8	464.82	4535.97	296.1	1576.38	599.76	2551.68	1544.13	15691	105.49	11235	812.41
	1249.72	17937.9	90.48	89248	622.08	7195.82	3375.4	354.33	177.66	1008	3457.32	330.12	3525.12	1177.77	1346.16	953.52	11962.1	638.42
	3483.83	9083.65	555.36	23860.5	4800.96	1656.08	3463.6	287.02	1209.78	781.2	1102.62	635.04	4343.04	166.41	3118.32	615.13	47240.6	156.18
	3507.38	10718.3	6.24	68885.8	2766.24	943.61	1709.4	496.57	1559.46	747.18	3282.48	362.88	966.24	2618.7	17552.6	173.99	6191.2	1009.69
	193.11	29502.8	1004.64	35676.2	3208.32	4490.72	884.8	641.35	2805.9	554.4	2526.72	413.28	4199.04	946.86	9944.26	61.65	11040.5	642.53
	3127.44	8456.76	999.96	36304.6	3638.88	3708.4	2734.2	407.67	4045.29	403.2	3172.5	338.94	4860	779.16	15505	230.16	43267.4	167.14
	3631.41	10629.3	1048.32	38630.4	4921.92	2160.27	3386.6	314.96	5444.01	204.12	2060.01	535.5	4816.8	790.77	17172.1	190.43	10366	658.97
	92.63	29940.6	429	21730.6	4900.32	2169.16	2856	397.51	1387.44	768.6	236.88	738.36	2570.4	1527.36	15713.7	224.68	16876.7	552.11
	2976.72	13228.6	1006.2	35668.5	4072.32	3058.16	2668.4	410.21	1748.4	699.3	2518.26	417.06	2219.04	1782.78	6470.94	406.89	7399.62	89.05
	2320.46	15851.6	294.84	18540.8	3695.04	3613.15	634.2	664.21	287.64	996.66	3124.56	365.4	2531.52	1558.32	7038.94	412.37	8119.56	913.79
	3716.19	9180.95	140.4	87273	4495.68	1295.4	3469.2	284.48	2765.01	559.44	3981.84	207.9	3828.96	1030.71	3351.2	558.96	8818.2	904.2
	2246.67	16083.7	1053	37626.9	4937.76	2150.11	2948.4	389.89	4486.62	301.14	2514.03	444.78	1272.96	2457.45	1725.3	886.39	8356.7	704.18
	841.52	19241.8	574.08	38794.2	2638.08	826.77	3393.6	328.93	1725.84	704.34	975.72	650.16	354.24	2813.49	6567.5	416.48	34876.6	120.56
	3378.64	10582.1	795.6	30938.9	4573.44	1750.06	2847.6	397.51	4726.32	269.64	4141.17	194.04	708.48	2681.91	7861.12	364.42	36698.5	361.68
	3584.31	11318.8	725.4	25583.4	4848.48	1590.04	1800.4	468.63	5517.33	199.08	274.95	733.32	5784.48	442.47	15294.8	231.53	5550.78	82.2
	3595.3	11345.2	538.2	37260.8	1405.44	7575.55	3028.2	383.54	3991.71	405.72	224.19	737.1	4321.44	165.12	16855.4	202.76	8274.34	709.66
	3454	10573.7	804.96	35242.2	1285.92	7576.82	1682.8	499.11	2081.16	635.04	3104.82	333.9	2450.88	1611.21	16222.1	112.34	15999.1	565.81
	3226.35	8487.34	783.12	24390.4	1715.04	6764.02	3278.8	369.57	2161.53	624.96	3265.56	364.14	3054.24	1283.55	1265.22	969.96	43361.1	168.51
	2345.58	15805.7	265.2	66028.8	1863.36	6642.1	1962.8	477.52	1651.11	728.28	3385.41	337.68	8.64	2652.24	17280	184.95	10101.9	813.78
	1246.58	17924.1	790.92	26812.2	3686.4	1098.55	1514.8	537.21	4176.42	367.92	3158.4	376.74	1172.16	28.38	7521.74	382.23	16244.8	561.7
	3075.63	13024.3	223.08	70063.4	4808.16	1633.22	1430.8	547.37	157.92	1004.22	2921.52	350.28	1631.52	55.47	17674.7	164.4	13017.1	639.79
	114.61	30032.3	396.24	45684.5	4638.24	1760.22	848.4	645.16	4052.34	398.16	2107.95	520.38	2144.16	1835.67	3400.9	605.54	7139.76	915.16
	3585.88	11272.9	438.36	44679.7	995.04	7098.03	2856	396.24	1796.34	684.18	317.25	723.24	699.84	2680.62	8609.46	350.72	5606.16	1034.35
	3607.86	11314.6	84.24	83383	3394.08	4263.39	2035.6	445.77	535.8	918.54	2519.67	438.48	4096.8	967.5	7456.42	386.34	10908.4	643.9
	3573.32	11145	246.48	67942.4	1520.64	7317.74	1878.8	455.93	1723.02	699.3	4001.58	205.38	1916.64	2029.17	3797.08	582.25	22766.9	484.98
	2628.18	14375.4	232.44	9544.96	125.28	12787.6	3040.8	382.27	403.26	967.68	3861.99	278.46	622.08	2681.91	16294.5	115.08	15182.6	579.51
	3298.57	11651	872.04	35989.8	4461.12	1217.93	2290.4	453.39	2763.6	558.18	2330.73	476.28	4246.56	931.38	16117	216.46	268.38	1445.35
	128.74	30028.2	525.72	24750.1	1873.44	6629.4	2037	448.31	4397.79	312.48	1452.3	609.84	1938.24	2009.82	2074.62	738.43	43413.7	324.69
	2196.43	16678.6	157.56	3152.64	1900.8	760.73	1990.8	490.22	1903.5	664.02	3881.73	275.94	3146.4	117.39	17569.7	150.7	42162.6	147.96
	3625.13	11106.1	909.48	36336.6	1530.72	7301.23	2129.4	485.14	2351.88	612.36	3471.42	325.08	103.68	2804.46	3575.56	601.43	28134.5	417.85
	3617.28	11163.1	285.48	55008	2472.48	5712.46	2828	397.51	1732.89	694.26	3130.2	331.38	923.04	2636.76	281.16	4.11	10963.8	641.16
	1942.09	17319.4	146.64	88358.4	1350.72	7617.46	3376.8	314.96	1673.67	715.68	3137.25	367.92	2350.08	1674.42	17558.3	150.7	8322.62	911.05
	3373.93	10559.8	441.48	45084.2	3895.2	3412.49	1191.4	580.39	3172.5	497.7	39.48	708.12	3424.32	1191.96	15452.4	230.16	5526.64	961.74
	2957.88	13184.1	290.16	15518.7	3611.52	3759.2	1660.4	500.38	3048.42	519.12	3912.75	264.6	5132.16	228.33	12650.8	275.37	13187.5	635.68
	1507.2	18314.6	179.4	83375.4	4590.72	1784.35	1891.4	453.39	3164.04	500.22	3787.26	254.52	2525.76	1558.32	3464.8	602.8	48848	278.11
	3584.31	11003.2	1029.6	39607	4940.64	2138.68	1423.8	546.1	3158.4	501.48	1762.5	575.82	2525.76	1558.32	1716.78	848.03	24408.4	465.8
	500.83	19996.5	1063.92	32871.7	4239.36	2834.64	1104.6	600.71	541.44	913.5	207.27	734.58	5244.48	706.92	16348.5	213.72	1515.14	1460.42
	2942.18	13156.3	154.44	85903.4	1285.92	7569.2	2905	391.16	1185.81	778.68	702.18	675.36	1114.56	2534.85	5904.36	431.55	46154.3	283.59
	2219.98	16194.9	806.52	34434.6	2387.52	5454.65	1096.2	601.98	1615.86	732.06	1972.59	549.36	1530.72	2302.65	3023.18	617.87	5286.66	1053.53
	3297	8705.57	464.88	46768.6	4924.8	2148.84	1499.4	535.94	1157.61	778.68	3186.6	331.38	5569.92	295.41	18.46	1027.5	29217.9	416.48
	3589.02	10683.5	441.48	44139.5	354.24	12531.1	3383.8	341.63	78.96	980.28	3901.47	263.34	1414.08	2387.79	15283.5	230.16	12724.6	642.53
	3667.52	9064.19	1104.48	38960.6	2665.44	5817.87	1869	455.93	1583.43	738.36	3190.83	351.54	3594.24	1154.55	11489.2	297.29	32033.8	393.19
	3549.77	9130.91	458.64	46699.5	3055.68	932.18	2916.2	389.89	2002.2	645.12	1374.75	616.14	4590.72	185.76	6798.96	417.85	40932.9	128.78
	3033.24	13106.3	290.16	15989.8	2286.72	5935.98	3694.6	193.04	1411.41	763.56	2805.9	360.36	2494.08	1578.96	6723.7	417.85	12327	641.16
	3567.04	10640.5	374.4	47508.5	2704.32	5434.33	2270.8	457.2	5459.52	200.34	595.02	684.18	34.56	2698.68	17637.8	158.92	6459.58	990.51
	3582.74	10577.9	1068.6	35841.3	3091.68	4649.47	1625.4	504.19	370.83	973.98	524.52	690.48	239.04	2836.71	5817.74	439.77	2172.6	1430.28
	2650.16	14228	273	63770.9	2460.96	5303.52	2951.2	387.35	4176.42	362.88	1073.01	636.3	4800.96	199.95	11669.6	295.92	13616.4	624.72
	2198	16465.9	92.04	88849.9	2206.08	6059.17	1146.6	590.55	386.34	968.94	3155.58	362.88	5777.28	456.66	15029.3	97.27	6073.34	971.33
	2954.74	8365.02	567.84	25002.2	4190.4	1184.91	3368.4	320.04	260.85	995.4	2519.67	409.5	2563.2	1526.07	10765	301.4	8544.14	800.08
	970.26	18689.9	151.32	85962.2	3320.64	1008.38	40.6	786.13	2285.61	611.1	2506.98	442.26	511.2	2715.45	8209.02	358.94	15936.7	564.44
	2161.89	16766.2	872.04	35813.1	871.2	7016.75	998.2	619.76	2480.19	598.5	141	725.76	721.44	2675.46	5769.46	442.51	27168.9	426.07
	3033.24	8529.04	1054.56	35604.5	2054.88	777.24	401.8	746.76	1277.46	773.64	141	725.76	4096.8	963.63	2582.98	660.34	3369.66	1276.84
	2188.58	16568.8	624	27823.4	1483.2	6955.79	1167.6	584.2	2509.8	594.72	2041.68	535.5	4387.68	172.86	16835.5	201.39	4853.56	80.83
	2194.86	16410.3	224.64	69752.3	2252.16	5990.59	3043.6	379.73	3616.65	418.32	2154.48	506.52	1176.48	2498.73	3860.98	519.23	47198	157.55
	1775.67	17919.9	145.08	86343.7	4966.56	2048.51	2059.4	434.34	105.75	991.62	3801.36	233.1	4085.28	141.9	3476.16	541.15	32.66	1374.11
	3081.91	8558.23	447.72	25418.2	4548.96	1684.02	3691.8	214.63	369.42	972.72	3258.51	360.36	5169.6	230.91	1836.06	791.86	11759	620.61
	1299.96	17696.1	471.12	23781.1	1558.08	7165.34	2044	434.34	4028.37	394.38	318.66	719.46	390.24	2788.98	3568.46	597.32	9005.64	680.89
	1954.65	17126.2	1057.68	33509.1	351.36	12931.1	2028.6	462.28	504.78	927.36	399.03	704.34	1406.88	2387.79	12348.3	89.05	23471.2	480.87
	3579.6	10379.1	600.6	39740.2	3608.64	1093.47	2370.2	429.26	2456.22	599.76	3578.58	304.92	5555.52	592.11	5087.86	32.88	3656.5	1246.7
	2880.95	8182.93	1102.92	38576.6	4836.96	1875.79	2083.2	486.41	5417.22	200.34	1378.98	614.88	3892.32	138.03	3645.14	593.21	10427.1	813.78
	2121.07	16766.2	747.24	35631.4	2414.88	5613.4	2303	445.77	4595.19	277.2	3804.18	231.84	1653.12	59.34	13210.3	89.05	38577.1	349.35
	367.38	24465.4	96.72	88556.8	957.6	6979.92	1997.8	480.06	1046.22	776.16	3245.82	337.68	4926.24	211.56	2264.9	700.07	6090.38	972.7
	2113.22	16748.1	1113.84	38316.8	931.68	6981.19	1470	533.4	2505.57	593.46	3176.73	369.18	211.68	2832.84	15956.5	216.46	45969.7	161.66
	3581.17	10323.5	31.2	75052.8	1287.36	7562.85	2144.8	480.06	155.1	997.92	2966.64	343.98	3820.32	139.32	3447.76	598.69	21281.5	101.38
	1737.99	18024.1	405.6	40761.6	724.32	7167.88	1376.2	544.83	143.82	996.66	3887.37	268.38	4461.12	879.78	6595.9	409.63	654.62	1457.68
	3672.23	9287.98	478.92	38950.4	3257.28	4373.88	3682	217.17	1104.03	774.9	1634.19	590.94	1061.28	2558.07	9.94	15.07	8687.56	780.9
	1893.42	17537.6	176.28	74492.2	2475.36	5544.82	1495.2	521.97	2498.52	593.46	809.34	665.28	1749.6	2125.92	897.44	2.74	6434.02	986.4
	3267.17	11428.6	449.28	25218.6	728.64	7162.8	2697.8	403.86	152.28	996.66	2650.8	379.26	3520.8	127.71	7278.92	395.93	17481.6	537.04
	3284.44	11720.5	672.36	25788.2	2093.76	6319.52	3700.2	207.01	1610.22	710.64	3220.44	351.54	666.72	2670.3	7615.46	374.01	20222.2	98.64
	2940.61	13006.2	380.64	46836.5	2162.88	6137.91	1411.2	539.75	489.27	932.4	3313.5	341.46	780.48	28.38	3345.52	601.43	42029.2	331.54
	2193.29	15612.5	563.16	36906.2	4187.52	2921	1566.6	506.73	4798.23	259.56	1713.15	580.86	689.76	2670.3	9394.72	57.54	12498.8	635.68
	3259.32	10933.7	154.44	86320.6	4531.68	1897.38	1912.4	447.04	3484.11	430.92	3179.55	362.88	568.8	2684.49	6245.16	398.67	15060.5	578.14
	3309.56	10625.2	1104.48	38179.8	2501.28	853.44	1598.8	501.65	3100.59	506.52	1684.95	584.64	3769.92	1050.06	17294.2	146.59	8292.8	730.21
	2318.89	15705.6	148.2	87737.6	396	11165.8	1596	501.65	4014.27	393.12	3186.6	361.62	1072.8	2550.33	7251.94	397.3	42656.8	331.54
	795.99	18988.8	803.4	34909.4	2600.64	821.69	3095.4	374.65	592.2	863.1	2635.29	381.78	4530.24	184.47	198.8	6.85	35859.3	121.93
	2490.02	15568	288.6	16620.8	1546.56	7129.78	1451.8	529.59	294.69	986.58	3268.38	343.98	1903.68	2030.46	1982.32	757.61	4738.54	1112.44
	3216.93	8587.42	876.72	35971.8	3906.72	1104.9	3290	361.95	4951.92	249.48	3233.13	328.86	1984.32	1955.64	1726.72	868.58	10988	815.15
	3265.6	12282	394.68	44175.4	4543.2	1757.68	3687.6	213.36	4310.37	321.3	3210.57	365.4	3623.04	1139.07	22.72	1026.13	31295.4	117.82
	2555.96	15209.4	786.24	25776.6	1476	633.73	1369.2	542.29	2229.21	609.84	1652.52	588.42	5771.52	419.25	1843.16	789.12	6375.8	989.14
	3625.13	9880.12	460.2	44683.5	4344.48	1134.11	3686.2	171.45	4592.37	274.68	448.38	696.78	5774.4	445.05	13092.4	89.05	15923.9	561.7
	558.92	18795.6	279.24	57872.6	4416.48	1172.21	2027.2	481.33	3306.45	452.34	3835.2	263.34	5653.44	337.98	17501.5	169.88	8679.04	749.39
	2854.26	8156.52	605.28	39497	1251.36	7515.86	2115.4	429.26	4496.49	287.28	3258.51	333.9	4956.48	754.65	9922.96	317.84	41898.5	143.85
	1014.22	18467.5	424.32	21890.6	2399.04	5607.05	2228.8	462.28	2697.33	560.7	3257.1	351.54	4955.04	754.65	3331.32	587.73	10038	657.6
	2165.03	16592.4	154.44	86540.8	4668.48	1779.27	1439.2	527.05	5157.78	226.8	166.38	727.02	123.84	2807.04	7957.68	358.94	35674.7	121.93
	3163.55	8563.79	468	45918.7	4567.68	1864.36	3243.8	365.76	4059.39	385.56	3250.05	354.06	1494.72	2323.29	1689.8	843.92	51628.4	210.98
	2174.45	16474.3	439.92	22109.4	2750.4	5337.81	2031.4	473.71	5236.74	214.2	3860.58	265.86	89.28	2782.53	11597.1	76.72	6418.4	917.9
	3654.96	9265.74	204.36	6300.16	669.6	7162.8	3183.6	369.57	5119.71	231.84	145.23	724.5	1735.2	2131.08	312.4	1089.15	42509.1	157.55
	2224.69	15576.3	909.48	33877.8	4861.44	1287.78	2196.6	468.63	94.47	967.68	248.16	729.54	1071.36	2549.04	17504.3	153.44	12878	617.87
	3653.39	9543.74	1023.36	36391.7	4515.84	1410.97	2699.2	401.32	1782.24	675.36	514.65	689.22	4636.8	192.21	11070.3	295.92	23736.7	476.76
	894.9	18922.1	394.68	44428.8	1471.68	6935.47	1132.6	588.01	1549.59	733.32	3217.62	361.62	67.68	2751.57	13261.4	258.93	13014.3	609.65
	2146.19	16649.4	886.08	36396.8	2541.6	835.66	3200.4	368.3	1462.17	750.96	1872.48	558.18	4831.2	776.58	5729.7	442.51	14751	582.25
	552.64	18917.9	572.52	37116.2	2244.96	5980.43	2707.6	400.05	1732.89	682.92	2638.11	380.52	5771.52	445.05	11067.5	75.35	6468.1	916.53
	2841.7	12781	588.12	39019.5	4114.08	2994.66	107.8	793.75	3251.46	459.9	3479.88	318.78	5480.64	261.87	62.48	1035.72	37130.2	360.31
	2290.63	15679.2	578.76	37592.3	1412.64	7510.78	161	795.02	2375.85	599.76	3257.1	330.12	4975.2	219.3	6585.96	404.15	5283.82	1045.31
	3383.35	9054.46	106.08	83008	1899.36	6569.71	142.8	795.02	4733.37	262.08	3361.44	332.64	46.08	2703.84	12236.1	280.85	43747.4	173.99
	2064.55	16571.6	230.88	9768.96	4533.12	2635.25	2902.2	373.38	1270.41	769.86	1589.07	594.72	2249.28	1741.5	1702.58	813.78	50018.1	156.18
	2315.75	15673.6	185.64	82465.3	3924	3355.34	2737	394.97	1558.05	724.5	916.5	653.94	3918.24	989.43	17129.5	186.32	12726	630.2
	2168.17	15511	787.8	26741.8	2387.52	5670.55	2137.8	422.91	1459.35	750.96	3754.83	249.48	584.64	2672.88	14998	98.64	43335.6	171.25
	2245.1	15598.6	65.52	77775.4	357.12	12392.7	975.8	618.49	4347.03	312.48	1952.85	548.1	1573.92	2244.6	2131.42	720.62	13971.4	601.43
	3223.21	12491.9	886.08	33742.1	2723.04	913.13	2048.2	473.71	4966.02	246.96	1782.24	569.52	5281.92	236.07	7845.5	360.31	8393.62	737.06
	3235.77	8643.02	595.92	27855.4	2141.28	6179.82	2283.4	444.5	1091.34	771.12	3570.12	303.66	1808.64	2087.22	4110.9	504.16	15672.5	564.44
	3395.91	9087.82	904.8	36298.2	1510.56	7299.96	3677.8	214.63	4400.61	302.4	3842.25	265.86	4177.44	937.83	3017.5	615.13	12883.7	620.61
	3589.02	10091.4	1057.68	33873.9	4476.96	2049.78	3339	345.44	2714.25	556.92	1377.57	613.62	1455.84	2346.51	7971.88	357.57	31401.9	400.04
	3595.3	10041.4	1070.16	33002.2	3886.56	3409.95	3465	275.59	926.37	778.68	3767.52	259.56	1761.12	2113.02	4700.2	475.39	38509	131.52
	783.43	18753.9	9.36	65926.4	4633.92	1805.94	2079	459.74	4349.85	311.22	3840.84	273.42	3467.52	1177.77	550.96	1087.78	33070.4	384.97
	1890.28	17507.1	491.4	39098.9	545.76	7378.7	901.6	632.46	1333.86	764.82	428.64	698.04	780.48	2661.27	16805.7	200.02	34484.7	123.3
	3227.92	8638.85	547.56	24295.7	1350.72	628.65	1248.8	557.53	3430.53	434.7	2240.49	486.36	865.44	29.67	3816.96	519.23	8468.88	906.94
	2997.13	13050.7	1060.8	33484.8	1314.72	626.11	477.4	697.23	3347.34	444.78	1690.59	582.12	1306.08	2423.91	9851.96	317.84	11093	830.22
	2813.44	13359.3	872.04	35096.3	4430.88	2495.55	3004.4	375.92	4284.99	322.56	3247.23	323.82	5641.92	336.69	3267.42	598.69	5981.04	975.44
	76.93	29540.3	159.12	3333.12	3706.56	1117.6	1162	577.85	1703.28	685.44	1651.11	587.16	1077.12	2541.3	3287.3	594.58	51321.6	205.5
	3518.37	10326.3	1081.08	33582.1	4808.16	1319.53	1346.8	539.75	74.73	948.78	3761.88	282.24	28.8	2666.43	15458.1	227.42	50167.2	161.66
	2504.15	15491.5	187.2	80355.8	1402.56	7531.1	2146.2	473.71	1529.85	729.54	2459.04	451.08	1470.24	2334.9	2014.98	745.28	13737.1	605.54
	3301.71	8854.3	433.68	40249.6	3947.04	1104.9	3504.2	262.89	5026.65	240.66	3272.61	326.34	479.52	2720.61	2369.98	17.81	49310.9	154.81
	248.06	28071	391.56	44199.7	4870.08	1508.76	2798.6	372.11	2474.55	587.16	3766.11	260.82	2584.8	1492.53	10079.2	313.73	6269.3	980.92
	2950.03	12942.3	244.92	12537.6	4763.52	1485.9	257.6	783.59	4172.19	352.8	3636.39	293.58	4125.6	948.15	3007.56	615.13	33328.8	383.6
	2819.72	12982.6	32.76	74940.2	4536	1630.68	1052.8	601.98	3134.43	488.88	3351.57	328.86	2026.08	1909.2	156.2	1065.86	23962.5	472.65
	3096.04	12839.4	67.08	79270.4	3728.16	1125.22	1339.8	539.75	3175.32	473.76	4222.95	183.96	2836.8	1350.63	7895.2	54.8	11111.5	824.74
	1229.31	17828.1	168.48	76413.4	3539.52	3906.52	847	640.08	3898.65	395.64	3075.21	330.12	2090.88	1857.6	5254	454.84	15857.1	560.33
	2116.36	15814	269.88	64587.5	2256.48	5949.95	2084.6	462.28	3591.27	415.8	3237.36	321.3	923.04	2618.7	6752.1	411	13112.3	616.5
	29.83	28632.6	383.76	42357.8	1524.96	7268.21	1058.4	600.71	2377.26	594.72	1345.14	614.88	2475.36	1573.8	4717.24	474.02	13189	626.09
	1766.25	17869.8	232.44	68537.6	992.16	6965.95	1302	546.1	414.54	952.56	3808.41	275.94	1620	2200.74	132.06	1056.27	16937.8	542.52
	2267.08	15537.4	463.32	45265.9	1415.52	7466.33	2454.2	415.29	368.01	965.16	3001.89	337.68	2924.64	1320.96	6414.14	394.56	690.12	1456.31
	2544.97	15231.6	67.08	79480.3	4800.96	1851.66	1251.6	554.99	2694.51	556.92	4284.99	177.66	3526.56	1164.87	3365.4	545.26	50732.3	243.86
	2362.85	15623.6	1010.88	38818.6	4779.36	1371.6	2188.2	464.82	2748.09	550.62	3272.61	322.56	3225.6	1211.31	6774.82	411	13150.6	626.09
	2099.09	16442.3	1079.52	34572.8	2489.76	5269.23	2101.4	473.71	513.24	910.98	3431.94	320.04	5628.96	332.82	7092.9	52.06	13308.2	621.98
	3625.13	9351.92	617.76	38054.4	4512.96	1830.07	2154.6	435.61	1247.85	767.34	2340.6	469.98	4792.32	784.32	5915.72	416.48	13512.7	609.65
	2273.36	15531.9	234	10548.5	4767.84	1498.6	2060.8	424.18	5648.46	177.66	157.92	723.24	5186.88	713.37	5168.8	456.21	20538.9	480.87
	511.82	19586.5	711.36	37470.7	1327.68	7573.01	3785.6	143.51	4191.93	342.72	582.33	680.4	3846.24	143.19	3231.92	583.62	48233.1	158.92
	3604.72	9307.44	767.52	24125.4	385.92	11376.7	949.2	621.03	1503.06	732.06	3698.43	286.02	4612.32	843.66	15125.8	221.94	46533.4	160.29
	2428.79	15598.6	644.28	35505.9	4510.08	2076.45	3255	359.41	141	984.06	2491.47	409.5	90.72	2772.21	16930.7	141.11	51486.4	220.57
	3617.28	9711.93	180.96	72423.7	2541.6	839.47	85.4	789.94	131.13	980.28	445.56	694.26	730.08	2657.4	3609.64	31.51	13142.1	623.35
	3623.56	9636.87	1021.8	39201.3	1599.84	6791.96	1387.4	527.05	4572.63	270.9	3777.39	265.86	4708.8	201.24	17298.4	150.7	6284.92	985.03
	2224.69	15276.1	608.4	39051.5	1022.4	7188.2	2251.2	448.31	4464.06	283.5	1373.34	612.36	2196	1777.62	112.18	1046.68	15502.1	91.79
	791.28	18713.6	1007.76	37529.6	4387.68	2360.93	1407	521.97	4950.51	245.7	3533.46	304.92	826.56	2648.37	3216.3	597.32	10080.6	822
	1998.61	16536.8	1021.8	36675.8	3277.44	4311.65	2252.6	447.04	2487.24	580.86	1803.39	563.22	5682.24	531.48	8390.78	353.46	7932.12	723.36
	3047.37	12953.4	145.08	79116.8	694.08	7137.4	2247	448.31	2257.41	599.76	3437.58	317.52	3533.76	1161	15789	216.46	13174.8	93.16
	2084.96	16377	1079.52	33690.9	3090.24	4627.88	2160.2	436.88	5152.14	223.02	3513.72	307.44	4950.72	748.2	9955.62	315.1	8030.1	728.84
	1048.76	18293.8	68.64	79124.5	1859.04	6569.71	3129	365.76	160.74	986.58	3729.45	282.24	397.44	2768.34	17441.9	163.03	1273.74	1459.05
	2767.91	13704	794.04	31900.2	2380.32	5648.96	950.6	619.76	3667.41	406.98	1218.24	619.92	456.48	2729.64	3531.54	532.93	393.34	1446.72
	551.07	18766.4	606.84	39066.9	4537.44	2617.47	3228.4	360.68	2494.29	578.34	991.23	642.6	4196.16	927.51	9975.5	64.39	46973.6	287.7
	3463.42	9232.38	1060.8	35098.9	2266.56	5925.82	3228.4	360.68	1628.55	693	2464.68	425.88	891.36	2627.73	16513.2	206.87	10826.1	837.07
	3350.38	9022.49	458.64	38159.4	4691.52	2315.21	1208.2	562.61	1800.57	666.54	3536.28	303.66	5325.12	669.51	17260.1	175.36	16480.5	549.37
	2551.25	15116.3	620.88	37280	640.8	7103.11	3040.8	369.57	3367.08	439.74	717.69	669.06	3905.28	985.56	17359.5	169.88	8646.38	772.68
	3549.77	10167.8	911.04	34442.2	1441.44	7357.11	2165.8	464.82	1586.25	699.3	3783.03	274.68	155.52	2809.62	12852.4	269.89	6030.74	1005.58
	2607.77	8381.7	453.96	45162.2	411.84	10969	680.4	654.05	3386.82	437.22	3818.28	224.28	2026.08	1904.04	13275.6	256.19	17091.1	538.41
	2811.87	12956.2	769.08	36019.2	495.36	8144.51	1545.6	499.11	386.34	957.6	242.52	723.24	2381.76	1627.98	1172.92	1013.8	50402.9	191.8
	2212.13	15249.7	903.24	36174.1	3159.36	4538.98	2119.6	466.09	2420.97	585.9	1362.06	612.36	5522.4	593.4	16030.4	210.98	2732.08	1360.41
	3600.01	9326.9	357.24	48657.9	3006.72	4701.54	2968	369.57	568.23	864.36	1522.8	598.5	2216.16	1759.56	5370.44	450.73	4162.02	1200.12
	3571.75	9317.17	1034.28	37797.1	1382.4	7269.48	2858.8	360.68	2461.86	579.6	3396.69	318.78	4070.88	953.31	4666.12	32.88	7663.74	91.79
	2521.42	15367.8	179.4	82474.2	1428.48	7364.73	3309.6	340.36	1394.49	752.22	236.88	723.24	3363.84	135.45	15397.1	226.05	22748.4	104.12
	3270.31	11830.3	608.4	38913.3	285.12	13229.6	2970.8	369.57	5164.83	219.24	2987.79	337.68	2609.28	1464.15	7961.94	354.83	2270.58	1409.73
	1997.04	16479.8	787.8	35849	2331.36	5797.55	3648.4	196.85	404.67	951.3	3729.45	248.22	2119.68	1831.8	15267.8	224.68	5623.2	1022.02
	2091.24	15915.5	673.92	26225.9	1055.52	7319.01	2664.2	400.05	1880.94	651.42	4300.5	175.14	3741.12	1050.06	6500.76	393.19	224.36	1422.06
	518.1	19439.2	711.36	36180.5	2376	5664.2	3301.2	335.28	150.87	980.28	1025.07	637.56	485.28	2707.71	15980.7	112.34	49556.6	265.78
	2997.13	12984	549.12	24641.3	4036.32	1143	2196.6	426.72	2442.12	580.86	2409.69	457.38	5352.48	657.9	17319.7	154.81	13769.7	595.95
	1263.85	17696.1	460.2	45826.6	4777.92	1386.84	2735.6	387.35	1221.06	763.56	3706.89	282.24	5751.36	408.93	17372.3	157.55	21336.9	102.75
	802.27	18740	698.88	25314.6	3041.28	4663.44	851.2	637.54	1464.99	727.02	2212.29	487.62	14.4	68.37	369.2	1087.78	42903.9	167.14
	2075.54	16132.3	647.4	27851.5	3552.48	3859.53	1989.4	430.53	164.97	982.8	2454.81	418.32	3971.52	970.08	9397.56	321.95	46131.5	278.11
	2747.5	8234.36	1024.92	38938.9	1399.68	7508.24	2154.6	445.77	1271.82	762.3	3354.39	318.78	4776.48	207.69	1689.8	16.44	10892.8	822
	89.49	29602.8	226.2	9486.08	3468.96	1093.47	2193.8	429.26	3811.23	395.64	504.78	685.44	1196.64	2467.77	6107.42	39.73	24442.5	100.01
	207.24	29009.3	271.44	14099.2	3661.92	3627.12	694.4	652.78	5800.74	153.72	2217.93	486.36	1968.48	81.27	17360.9	164.4	50765	200.02
	2983	12950.6	684.84	25341.4	699.84	7127.24	3329.2	307.34	1885.17	650.16	686.67	670.32	355.68	2787.69	5373.28	449.36	47136.9	287.7
	863.5	18867.9	711.36	36069.1	3227.04	4391.66	3077.2	365.76	4455.6	279.72	3742.14	277.2	2521.44	1532.52	7000.6	52.06	49472.8	156.18
	2789.89	13470.5	383.76	46062.1	675.36	7119.62	1458.8	509.27	4066.44	375.48	4193.34	185.22	2607.84	1462.86	9167.52	327.43	50103.3	165.77
	3053.65	8706.96	1032.72	38228.5	1257.12	7489.19	1327.2	535.94	5513.1	187.74	4535.97	143.64	2764.8	1369.98	3574.14	528.82	46196.9	278.11
	1712.87	18001.9	463.32	23425.3	164.16	13039.1	2963.8	367.03	2350.47	588.42	2010.66	532.98	293.76	2810.91	17143.7	152.07	4443.18	1150.8
	3257.75	12151.4	544.44	35758.1	2355.84	5453.38	1534.4	499.11	3073.8	500.22	3697.02	282.24	4193.28	161.25	11193.9	291.81	37236.7	126.04
	3523.08	9333.85	756.6	24572.2	1425.6	7324.09	2174.2	441.96	668.34	808.92	2683.23	367.92	3669.12	1100.37	15422.6	224.68	45468.4	279.48
	3527.79	9340.8	176.28	82346.2	4883.04	1457.96	2161.6	459.74	1118.13	762.3	628.86	674.1	417.6	2750.28	1911.32	17.81	16879.5	539.78
	2406.81	8059.22	120.12	81551.4	4413.6	2352.04	1841	450.85	2938.44	522.9	477.99	687.96	3444.48	1173.9	15564.6	221.94	9883.2	863.1
	3251.47	10739.1	761.28	35580.2	4883.04	2129.79	2933	363.22	3852.12	393.12	3719.58	262.08	5564.16	575.34	8191.98	353.46	9913.02	827.48
	75.36	29409.6	672.36	38620.2	1497.6	7104.38	3285.8	336.55	4403.43	287.28	3310.68	315	5699.52	370.23	17105.3	179.47	10884.3	827.48
	2278.07	15298.3	390	41167.4	4788	1526.54	3841.6	129.54	2564.79	564.48	2440.71	449.82	4410.72	874.62	5519.54	445.25	14569.2	579.51
	1951.51	16691.1	455.52	27714.6	3631.68	3671.57	2244.2	439.42	2091.03	614.88	2977.92	337.68	3964.32	144.48	6817.42	404.15	8919.02	897.35
	3464.99	10240.1	669.24	37835.5	241.92	13223.2	3497.2	259.08	2428.02	579.6	3823.92	221.76	4080.96	149.64	5773.72	428.81	42798.8	328.8
	2293.77	15401.2	669.24	35439.4	1391.04	7513.32	3284.4	336.55	298.92	973.98	580.92	676.62	2848.32	1339.02	11580.1	293.18	19091.9	100.01
	1929.53	17048.3	274.56	58599.7	2324.16	5798.82	3239.6	355.6	4066.44	374.22	1814.67	558.18	1281.6	2422.62	11090.2	291.81	7875.32	727.47
	3221.64	11115.8	17.16	71845.1	2422.08	5275.58	2289	427.99	3543.33	417.06	3713.94	250.74	1913.76	81.27	2233.66	697.33	46708.1	283.59
	540.08	18862.3	686.4	25370.9	2180.16	6042.66	655.2	654.05	3247.23	453.6	3589.86	292.32	5633.28	548.25	3094.18	602.8	8541.3	754.87
	1477.37	17931	79.56	82763.5	3227.04	4381.5	3277.4	334.01	572.46	844.2	1558.05	593.46	4435.2	869.46	1189.96	974.07	9596.36	661.71
	2483.74	8150.96	257.4	66364.2	4930.56	2062.48	2209.2	433.07	1917.6	642.6	232.65	720.72	5319.36	666.93	9309.52	323.32	50032.3	164.4
	2047.28	16125.4	79.56	82757.1	4824	2166.62	1076.6	591.82	5782.41	156.24	2178.45	491.4	38.88	2663.85	4960.06	457.58	2023.5	1431.65
	2731.8	13793	702	25536	2509.92	5698.49	3281.6	337.82	3180.96	464.94	1095.57	627.48	3847.68	993.3	4876.28	461.69	18241.3	517.86
	2876.24	12529.5	1062.36	34734.1	4793.76	1362.71	505.4	681.99	675.39	806.4	3709.71	267.12	1877.76	2030.46	5917.14	39.73	482.8	1448.09
	1692.46	18047.8	569.4	36010.2	4131.36	2962.91	2233	420.37	2254.59	593.46	3125.97	321.3	3646.08	1110.69	6641.34	47.95	35502.8	363.05
	2907.64	8348.34	393.12	40861.4	2625.12	5811.52	2228.8	440.69	1276.05	758.52	1160.43	621.18	1743.84	2110.44	7117.04	397.3	10762.2	827.48
	2799.31	8195.44	276.12	58132.5	1517.76	7146.29	2238.6	415.29	3876.09	390.6	3702.66	260.82	5739.84	478.59	359.26	1086.41	8179.2	739.8
	23.55	28369.9	163.8	77225	116.64	12573	46.2	778.51	1226.7	758.52	568.23	676.62	5054.4	234.78	9198.76	326.06	10249.6	646.64
	2389.54	8059.22	76.44	82569	4559.04	2570.48	813.4	641.35	1407.18	739.62	2123.46	502.74	1471.68	2315.55	16240.5	208.24	51257.7	215.09
	557.35	18495.3	355.68	48592.6	3634.56	1111.25	2233	424.18	1273.23	757.26	2790.39	355.32	3648.96	1108.11	11710.7	291.81	8216.12	741.17
	3227.92	8800.09	279.24	14864.6	3467.52	4093.21	2230.2	434.34	947.52	768.6	3392.46	311.22	2858.4	1333.86	13979.9	241.12	26247.3	431.55
	2307.9	15408.1	184.08	80861.4	2665.44	5589.27	1909.6	439.42	2356.11	582.12	2055.78	520.38	178.56	2808.33	10032.3	65.76	10057.9	650.75
	2430.36	15529.1	1026.48	37428.5	2327.04	5783.58	2235.8	429.26	2687.46	550.62	4237.05	180.18	236.16	2813.49	5361.92	447.99	21186.4	475.39
	2755.35	8244.09	684.84	39370.2	3133.44	4565.65	2538.2	407.67	5018.19	235.62	2404.05	454.86	1039.68	2546.46	7071.6	398.67	10439.8	826.11
	3177.68	8763.95	180.96	81945.6	1388.16	7465.06	2245.6	414.02	1266.18	756	3400.92	308.7	4667.04	820.44	1170.08	998.73	15713.7	556.22
	3259.32	11955.4	460.2	23358.7	892.8	6948.17	1561	494.03	1393.08	737.1	566.82	675.36	3509.28	1159.71	8027.26	352.09	14222.7	583.62
	1949.94	16574.4	460.2	23413.8	3445.92	4142.74	2704.8	391.16	1394.49	735.84	2289.84	472.5	2027.52	1893.72	12092.7	282.22	15798.9	554.85
	2059.84	15919.7	347.88	20587.5	1313.28	7515.86	208.6	787.4	1044.81	761.04	1969.77	536.76	2541.6	101.91	16513.2	204.13	37196.9	357.57
	3114.88	8801.48	550.68	35440.6	4076.64	1192.53	3617.6	184.15	1426.92	720.72	2836.92	350.28	1789.92	2083.35	3799.92	515.12	42005	149.33
	700.22	18177	173.16	4071.68	1504.8	7133.59	2983.4	364.49	2780.52	540.54	785.37	660.24	155.52	2800.59	4896.16	458.95	5894.42	1005.58
	2767.91	8232.97	131.04	78881.3	626.4	7051.04	3221.4	354.33	3898.65	388.08	3720.99	241.92	2459.52	1566.06	3645.14	523.34	18827.8	508.27
	3235.77	10768.3	664.56	35173.1	2668.32	5514.34	2991.8	364.49	4167.96	337.68	2444.94	437.22	3761.28	1025.55	17079.8	153.44	50868.7	205.5
	2631.32	14018.1	647.4	35069.4	4456.8	2218.69	3252.2	349.25	4010.04	379.26	2516.85	396.9	2198.88	1763.43	11115.8	78.09	5278.14	1034.35
	2533.98	15120.4	1015.56	37882.9	4813.92	2170.43	2279.2	424.18	2677.59	550.62	972.9	641.34	413.28	2746.41	16267.5	123.3	10468.2	830.22
	2880.95	8291.35	115.44	81904.6	406.08	10302.2	1397.2	516.89	4644.54	259.56	1759.68	563.22	1147.68	2487.12	2005.04	737.06	44478.7	175.36
	2568.52	14354.5	761.28	24611.8	4488.48	1341.12	3227	353.06	1367.7	743.4	3379.77	307.44	4730.4	797.22	13191.8	257.56	14599	575.4
	1438.12	17534.8	1067.04	34560	404.64	10160	3257.8	344.17	4225.77	322.56	80.37	709.38	2998.08	1282.26	17203.3	158.92	8977.24	894.61
	3457.14	9319.95	422.76	39977	1434.24	7058.66	3645.6	217.17	518.88	892.08	143.82	716.94	2746.08	1371.27	9296.74	58.91	10036.6	849.4
	3311.13	9036.39	266.76	63644.2	4916.16	2051.05	3655.4	210.82	4997.04	236.88	3904.29	209.16	1666.08	2153.01	1187.12	969.96	33709.4	126.04
	1978.2	16267.2	698.88	35952.6	424.8	10608.3	232.4	783.59	1455.12	713.16	1230.93	614.88	1271.52	2422.62	15597.3	219.2	44778.3	287.7
	2059.84	15801.5	330.72	48931.8	580.32	7106.92	1391.6	516.89	1600.35	690.48	614.76	670.32	1516.32	2272.98	15996.3	115.08	51151.2	223.31
	3403.76	10233.2	611.52	37596.2	4662.72	1830.07	2203.6	406.4	5507.46	185.22	2435.07	435.96	776.16	2640.63	16415.2	127.41	49761.1	160.29
	2764.77	13540	599.04	38005.8	2930.4	4878.07	1580.6	490.22	2680.41	549.36	2557.74	386.82	5300.64	670.8	522.56	1085.04	14786.5	571.29
	1083.3	18097.8	453.96	23864.3	2345.76	5436.87	719.6	648.97	4008.63	378	2413.92	427.14	286.56	2804.46	14350.5	227.42	50498	200.02
	2023.73	16008.6	694.2	25523.2	1526.4	6795.77	3634.4	200.66	758.58	790.02	1938.75	539.28	1366.56	2376.18	13899	100.01	12449.1	600.06
	3114.88	8909.9	641.16	28176.6	2504.16	5607.05	2646	398.78	1886.58	643.86	2811.54	351.54	2884.32	1322.25	1793.46	17.81	49455.8	158.92
	172.7	29376.3	898.56	34382.1	1038.24	7233.92	2753.8	369.57	2215.11	593.46	1349.37	608.58	3312	1182.93	5533.74	442.51	49907.3	164.4
	2923.34	8456.76	655.2	27952.6	90.72	12363.5	3266.2	325.12	291.87	968.94	2497.11	399.42	4296.96	891.39	14252.5	231.53	9910.18	854.88
	122.46	29620.9	266.76	63910.4	2897.28	4978.4	3487.4	257.81	2092.44	609.84	2418.15	448.56	884.16	2616.12	16520.3	130.15	11516.2	91.79
	2940.61	8534.6	558.48	35200	3911.04	3357.88	2408	412.75	3706.89	396.9	2040.27	520.38	1971.36	1941.45	3162.34	560.33	8072.7	808.3
	2714.53	13754	478.92	27608.3	2243.52	5908.04	2612.4	401.32	5112.66	221.76	3642.03	277.2	5145.12	713.37	3135.36	567.18	10065	843.92
	1924.82	16563.2	449.28	37905.9	717.12	457.2	3150	353.06	2963.82	515.34	2416.74	415.8	3638.88	140.61	15787.6	113.71	46346	163.03
	2987.71	8725.03	569.4	26773.8	1422.72	7156.45	2483.6	408.94	4320.24	292.32	1339.5	608.58	5433.12	617.91	17197.6	163.03	6598.74	906.94
	2176.02	15069	48.36	75852.8	2305.44	5814.06	1591.8	487.68	3962.1	381.78	3482.7	297.36	406.08	2746.41	3863.82	511.01	31778.2	121.93
	36.11	28550.6	759.72	24809	4563.36	2552.7	3458	266.7	4316.01	293.58	4527.51	143.64	73.44	2714.16	7243.42	389.08	10066.4	841.18
	135.02	29602.8	684.84	25737	4335.84	1153.16	1797.6	454.66	5771.13	156.24	3671.64	255.78	1435.68	2333.61	1776.42	17.81	44142.1	302.77
	1964.07	16199.1	280.8	17122.6	4777.92	1863.09	2714.6	383.54	2030.4	618.66	169.2	716.94	4921.92	224.46	582.2	1082.3	19235.3	500.05
	3519.94	9540.96	366.6	21227.5	1474.56	7270.75	739.2	646.43	5125.35	219.24	2908.83	341.46	3389.76	1172.61	249.92	1076.82	13428.9	590.47
	3227.92	11578.7	697.32	34141.4	4701.6	1823.72	739.2	646.43	745.89	791.28	3319.14	304.92	1653.12	2158.17	4144.98	497.31	40309.5	321.95
	1442.83	17489	123.24	80115.2	1323.36	7273.29	1937.6	433.07	1256.31	748.44	1226.7	613.62	2524.32	1515.75	14662.9	97.27	15397.1	93.16
	888.62	18670.5	375.96	43746.6	4799.52	1892.3	99.4	787.4	1336.68	737.1	2402.64	451.08	4537.44	848.82	11314.6	290.44	32224.1	123.3
	1888.71	17254.1	535.08	25658.9	2347.2	5514.34	284.2	772.16	5414.4	189	3688.56	246.96	4272.48	895.26	10461.1	71.24	23147.4	479.5
	2791.46	8242.7	439.92	24770.6	1510.56	7176.77	2471	408.94	4788.36	249.48	926.37	645.12	2463.84	1555.74	13394.9	94.53	33435.3	380.86
	1709.73	17886.5	705.12	37664	2515.68	5551.17	3631.6	218.44	535.8	875.7	3276.84	306.18	61.92	2689.65	5759.52	423.33	10942.5	627.46
	1097.43	18028.3	457.08	28021.8	2535.84	5252.72	186.2	787.4	5813.43	148.68	1785.06	555.66	1471.68	2305.23	2009.3	734.32	39133.8	335.65
	3260.89	9012.76	166.92	81084.2	4579.2	1960.88	2020.2	422.91	238.29	972.72	2397	418.32	4736.16	790.77	13140.7	258.93	7950.58	820.63
	1916.97	16661.9	776.88	25296.6	126.72	12682.2	3592.4	195.58	946.11	764.82	3619.47	277.2	3192.48	1206.15	3010.4	605.54	8183.46	905.57
	3483.83	9452	148.2	77859.8	3775.68	3488.69	3444	269.24	1785.06	660.24	2040.27	517.86	2859.84	1327.41	15506.4	220.57	5830.52	86.31
	2862.11	8291.35	388.44	40844.8	328.32	13102.6	2969.4	358.14	4266.66	307.44	1064.55	627.48	325.44	2787.69	6201.14	391.82	16616.8	538.41
	910.6	18617.7	152.88	77993	2537.28	5481.32	3154.2	349.25	4210.26	321.3	2887.68	342.72	2983.68	1283.55	3880.86	34.25	8243.1	794.6
	1841.61	17480.6	478.92	27665.9	1458.72	642.62	3808	135.89	765.63	787.5	3598.32	279.72	4600.8	834.63	10698.3	75.35	50872.9	232.9
	3466.56	10048.3	605.28	37492.5	4484.16	2570.48	1636.6	480.06	387.75	946.26	3826.74	216.72	5005.44	731.43	755.44	1069.97	47131.2	284.96
	596.6	18136.7	429	39641.6	3510.72	3943.35	2703.4	384.81	2143.2	601.02	3485.52	293.58	3709.44	1051.35	16070.1	204.13	48217.5	280.85
	982.82	18396.7	435.24	39200	1913.76	6504.94	2636.2	397.51	4287.81	299.88	652.83	664.02	617.76	2639.34	3116.9	568.55	20385.5	479.5
	2527.7	14952.2	775.32	35564.8	2341.44	5488.94	179.2	787.4	4103.1	354.06	2570.43	380.52	3860.64	980.4	1907.06	758.98	8109.62	827.48
	3224.78	11605.1	900.12	34762.2	4893.12	2032	666.4	648.97	3069.57	490.14	3292.35	303.66	4014.72	949.44	13448.8	95.9	14655.8	571.29
	169.56	29354	524.16	26330.9	1503.36	7184.39	1734.6	463.55	4316.01	286.02	1831.59	548.1	273.6	2801.88	1155.88	998.73	33641.2	379.49
	3245.19	10575.1	633.36	35421.4	665.28	7049.77	3434.2	270.51	5074.59	225.54	3462.96	294.84	774.72	2634.18	14421.5	223.31	17051.4	95.9
	2565.38	14222.5	549.12	35051.5	3558.24	3804.92	690.2	647.7	4447.14	268.38	2931.39	337.68	5489.28	279.93	4301.18	489.09	11269.1	619.24
	26.69	28310.1	280.8	17765.1	1465.92	7157.72	1647.8	477.52	331.35	958.86	703.59	661.5	3847.68	982.98	8389.36	349.35	11330.2	617.87
	3234.2	12072.1	544.44	25507.8	4488.48	2573.02	1639.4	478.79	191.76	968.94	2279.97	468.72	3440.16	1164.87	14452.8	221.94	37161.4	127.41
	2541.83	8328.88	748.8	34754.6	3561.12	3797.3	2318.4	408.94	1326.81	733.32	1947.21	534.24	1402.56	2350.38	9653.16	64.39	14262.5	578.14
	2767.91	12639.3	290.16	53469.4	1414.08	7018.02	1436.4	504.19	1247.85	744.66	3468.6	293.58	2527.2	1509.3	6804.64	395.93	5725.44	983.66
	1885.57	17216.5	358.8	47938.6	1457.28	7223.76	2297.4	401.32	1034.94	757.26	242.52	713.16	3837.6	150.93	15358.7	220.57	47026.1	283.59
	2460.19	15377.6	14.04	70337.3	120.96	12593.3	817.6	636.27	4633.26	257.04	934.83	642.6	5741.28	452.79	4727.18	465.8	26776.9	424.7
	3166.69	12454.4	897	35032.3	1893.6	6502.4	3610.6	222.25	5424.27	187.74	2167.17	483.84	3474.72	1159.71	5528.06	38.36	22879	105.49
	3482.26	9513.16	307.32	48161.3	3183.84	4456.43	1409.8	508	2917.29	520.38	3603.96	273.42	885.6	2609.67	9644.64	64.39	34523	126.04
	2510.43	15151	215.28	8885.76	1362.24	7152.64	2927.4	353.06	4493.67	264.6	3362.85	298.62	3706.56	1051.35	5647.34	432.92	43335.6	320.58
	3441.44	10056.6	698.88	33609	1794.24	6543.04	1527.4	492.76	3496.8	417.06	2642.34	366.66	3608.64	1119.72	16988.9	154.81	36809.2	354.83
	3187.1	11082.5	453.96	28121.6	1484.64	7228.84	277.2	772.16	3723.81	393.12	3582.81	277.2	184.32	15.48	7418.08	376.75	7790.12	820.63
	2376.98	15345.6	435.24	38988.8	4422.24	2164.08	161	787.4	3357.21	433.44	3544.74	283.5	2046.24	1869.21	13184.7	256.19	360.68	1433.02
	3210.65	10725.2	121.68	79877.1	3867.84	3407.41	931	612.14	437.1	927.36	2078.34	501.48	226.08	10.32	7670.84	358.94	8437.64	767.2
	657.83	18056.1	76.44	77297.9	1408.32	7026.91	2275	397.51	1985.28	623.7	3866.22	210.42	289.44	2796.72	17076.9	161.66	5503.92	938.45
	3403.76	9340.8	266.76	14915.8	4495.68	1783.08	880.6	623.57	4332.93	279.72	2116.41	491.4	5.76	79.98	2970.64	606.91	3199.26	1285.06
	3315.84	10298.5	101.4	82497.3	1033.92	7067.55	3204.6	335.28	245.34	968.94	2141.79	486.36	577.44	27.09	13624.9	241.12	30378.1	409.63
	3045.8	9036.39	516.36	37520.6	3363.84	4225.29	1633.8	478.79	2443.53	563.22	1433.97	598.5	4767.84	215.43	16949.1	180.84	49876.1	187.69
	2755.35	13111.9	163.8	80352	2617.92	5786.12	3042.2	355.6	2666.31	546.84	1137.87	617.4	3457.44	1161	9792.32	312.36	49834.9	180.84
	3469.7	9937.11	248.04	13815	3287.52	4257.04	3470.6	257.81	809.34	778.68	1112.49	619.92	4259.52	893.97	11770.4	289.07	41393	138.37
	1665.77	18000.5	722.28	34928.6	3912.48	3346.45	2991.8	355.6	117.03	943.74	1180.17	613.62	1566.72	2216.22	13847.8	239.75	49695.7	260.3
	2755.35	13296.7	575.64	35228.2	1257.12	7435.85	1834	445.77	1962.72	626.22	3423.48	293.58	3703.68	1050.06	5616.1	434.29	49123.5	161.66
	2439.78	15363.7	510.12	38012.2	4478.4	2547.62	3325	297.18	146.64	953.82	3749.19	226.8	1183.68	2457.45	1650.04	868.58	7808.58	704.18
	2755.35	13200.8	457.08	37178.9	3186.72	4439.92	2654.4	392.43	1825.95	650.16	2470.32	399.42	4404.96	864.3	12575.5	269.89	3062.94	1333.01
	3077.2	9168.44	205.92	70179.8	1301.76	7312.66	3591	203.2	4675.56	253.26	118.44	710.64	132.48	2776.08	15669.7	212.35	2757.64	1352.19
	3477.55	9874.56	258.96	62647	4862.88	1447.8	2696.4	381	3080.85	481.32	2138.97	486.36	3545.28	1141.65	1390.18	935.71	17768.5	519.23
	852.51	18560.7	689.52	34019.8	4560.48	2040.89	3837.4	128.27	2301.12	577.08	81.78	705.6	3575.52	1131.33	6644.18	389.08	50790.6	210.98
	2011.17	15818.2	176.28	80183	2031.84	6388.1	775.6	640.08	3991.71	374.22	2205.24	476.28	230.4	2801.88	15913.9	198.65	50924	226.05
	2990.85	12679.6	441.48	23942.4	3579.84	3740.15	3438.4	266.7	2426.61	563.22	3572.94	274.68	3916.8	150.93	3067.2	583.62	444.46	50.69
	3433.59	10020.5	255.84	66005.8	3572.64	3756.66	3831.8	129.54	4111.56	341.46	3564.48	275.94	102.24	2746.41	3846.78	509.64	41195.6	135.63
	1885.57	17083.1	503.88	38231	1758.24	6624.32	1268.4	537.21	4242.69	302.4	2384.31	438.48	2036.16	1874.37	14965.4	108.23	2039.12	1422.06
	1485.22	17719.7	597.48	36312.3	3430.08	4149.09	515.2	673.1	1892.22	637.56	686.67	658.98	1172.16	2462.61	7429.44	56.17	9773.86	850.77
	1119.41	17918.5	165.36	74356.5	2602.08	5782.31	723.8	643.89	4287.81	280.98	2009.25	519.12	5705.28	388.29	4859.24	454.84	38260.5	347.98
	3001.84	8947.43	332.28	48602.9	4848.48	1348.74	1113	574.04	4041.06	365.4	2385.72	441	4417.92	861.72	12983.1	263.04	5739.64	986.4
	2804.02	12428	162.24	79002.9	3218.4	1007.11	1190	554.99	4390.74	268.38	3368.49	294.84	5330.88	652.74	15814.5	202.76	14028.2	579.51
	2376.98	15267.8	67.08	75715.8	2119.68	6177.28	2042.6	417.83	4279.35	280.98	3427.71	291.06	3540.96	139.32	15655.5	116.45	25437.9	438.4
	1997.04	15851.6	248.04	66603.5	4829.76	1355.09	3213	330.2	900.99	764.82	2443.53	403.2	4792.32	764.97	16892.3	150.7	45410.2	275.37
	2997.13	8958.55	372.84	45587.2	774.72	7005.32	2725.8	364.49	4111.56	338.94	2502.75	391.86	5126.4	245.1	5073.66	442.51	28499.4	411
	2993.99	8946.04	165.36	74201.6	3376.8	4211.32	3574.2	203.2	4042.47	364.14	1865.43	540.54	2613.6	1437.06	4607.9	34.25	9700.02	856.25
	2772.62	12487.8	357.24	21013.8	2832.48	5148.58	707	643.89	4630.44	254.52	1930.29	532.98	5626.08	539.22	5248.32	442.51	32786.4	382.23
	2760.06	12528.1	171.6	79386.9	1216.8	7438.39	3549	233.68	4203.21	313.74	3506.67	283.5	4564.8	838.5	89.46	1026.13	1685.54	1443.98
	1574.71	18097.8	6.24	63139.8	4701.6	1846.58	3567.2	186.69	3508.08	413.28	4342.8	166.32	4201.92	905.58	2199.58	697.33	5680	1005.58
	1610.82	18089.5	76.44	81310.7	4855.68	1451.61	1437.8	500.38	362.37	947.52	1715.97	560.7	3113.28	1226.79	8941.74	331.54	49688.6	168.51
	1347.06	17313.8	257.4	60645.1	2484	5217.16	3003	353.06	3269.79	442.26	3602.55	260.82	3502.08	1150.68	5935.6	402.78	48271.5	164.4
	949.85	18428.6	655.2	28323.8	2400.48	914.4	1755.6	457.2	3728.04	389.34	3285.3	299.88	5630.4	536.64	3061.52	580.88	19552	491.83
	1836.9	17361.1	166.92	79078.4	4294.08	1167.13	2493.4	403.86	1197.09	742.14	3470.01	286.02	3116.16	1225.5	16179.5	124.67	3138.2	1324.79
	2728.66	13505.2	369.72	45982.7	3411.36	4174.49	2639	392.43	4253.97	282.24	4502.13	146.16	3546.72	1139.07	16071.6	200.02	26950.2	421.96
	2695.69	13655.4	483.6	38027.5	2617.92	5773.42	970.2	600.71	1408.59	711.9	1913.37	534.24	4639.68	819.15	16937.8	179.47	5553.62	985.03
	2990.85	8965.5	118.56	80209.9	4137.12	2938.78	2336.6	396.24	1770.96	657.72	2023.35	512.82	920.16	2590.32	4943.02	445.25	37553.3	353.46
	2708.25	13608.1	436.8	23224.3	4449.6	2438.4	3563	186.69	1904.91	633.78	912.27	642.6	1141.92	2476.8	15847.2	116.45	7169.58	842.55
	2885.66	8422.01	714.48	34300.2	4446.72	2385.06	2700.6	370.84	799.47	777.42	2095.26	491.4	3208.32	1195.83	12010.4	89.05	5601.9	1008.32
	1873.01	17099.8	291.72	52848.6	419.04	10793.7	1944.6	427.99	200.22	961.38	1560.87	584.64	5185.44	697.89	16142.6	201.39	390.5	1431.65
	3122.73	9388.06	722.28	27185.9	4868.64	2052.32	1300.6	527.05	4167.96	320.04	672.57	657.72	1359.36	2367.15	5282.4	441.14	36839.1	353.46
	3176.11	10823.9	168.48	79329.3	4278.24	2571.75	2396.8	405.13	2961	510.3	3671.64	239.4	3460.32	1157.13	14018.2	100.01	14481.2	569.92
	3251.47	9217.09	369.72	44695	4567.68	2035.81	2900.8	347.98	2353.29	568.26	1730.07	556.92	5601.6	339.27	13911.7	238.38	6798.96	838.44
	3019.11	9215.7	249.6	14163.2	1520.64	656.59	88.2	782.32	2801.67	531.72	276.36	706.86	3913.92	152.22	12070	280.85	18898.8	502.79
	2507.29	14828.5	168.48	79343.4	4525.92	2571.75	855.4	623.57	989.82	756	2028.99	510.3	3834.72	979.11	16065.9	198.65	8569.7	898.72
	874.49	18506.5	159.12	75773.4	1998.72	6423.66	1912.4	431.8	4183.47	315	160.74	711.9	4402.08	189.63	4940.18	443.88	34349.8	127.41
	3276.59	9236.55	46.8	74548.5	2200.32	5765.8	189	783.59	2265.87	578.34	2048.73	502.74	5480.64	590.82	13906.1	238.38	8253.04	785.01
	1541.74	18007.4	365.04	42522.9	790.56	6983.73	3343.2	288.29	3682.92	391.86	2048.73	502.74	5732.64	452.79	13051.2	260.3	32222.6	124.67
	2758.49	12472.5	165.36	79512.3	2923.2	4870.45	3011.4	351.79	4026.96	364.14	1662.39	569.52	1789.92	2069.16	16648.1	195.91	9069.54	887.76
	3081.91	9436.71	14.04	69132.8	1440	6827.52	2251.2	393.7	3348.75	430.92	2337.78	454.86	2887.2	1310.64	16639.6	138.37	7560.08	817.89
	3111.74	9442.27	49.92	73790.7	4808.16	1416.05	2338	392.43	1400.13	711.9	382.11	691.74	833.76	2616.12	3031.7	591.84	29893.8	411
	2453.91	15235.8	471.12	37111	3062.88	4593.59	1167.6	557.53	4117.2	331.38	3630.75	248.22	3365.28	1166.16	11402.6	79.46	7422.34	822
	2731.8	13248.1	70.2	74860.8	335.52	12821.9	1072.4	580.39	2977.92	506.52	3446.04	286.02	5237.28	682.41	16450.7	132.89	4360.82	1146.69
	2099.09	15228.8	527.28	26586.9	2008.8	6409.69	2350.6	394.97	2684.64	541.8	1256.31	606.06	4554.72	202.53	1633	875.43	8430.54	900.09
	2190.15	14854.9	54.6	75210.2	2548.8	5500.37	3425.8	265.43	4796.82	244.44	2329.32	456.12	302.4	2785.11	2496.36	658.97	25560	435.66
	2730.23	13316.2	388.44	40334.1	1146.24	7410.45	3078.6	347.98	4193.34	306.18	3548.97	270.9	2154.24	1780.2	4264.26	489.09	22853.5	478.13
	135.02	29418	697.32	26263	380.16	11320.8	2870	346.71	4861.68	240.66	4516.23	143.64	4669.92	807.54	16149.7	124.67	45922.8	269.89
	3416.32	9520.11	76.44	76043.5	1402.56	6918.96	1185.8	552.45	71.91	924.84	2935.62	333.9	5264.64	673.38	878.98	1056.27	7051.72	895.98
	2521.42	14408.7	332.28	48462.1	1884.96	6461.76	2615.2	393.7	1311.3	725.76	523.11	667.8	698.4	2625.15	1140.26	980.92	8261.56	782.27
	1756.83	17434.8	521.04	36489	3615.84	3651.25	3543.4	189.23	2663.49	543.06	1892.22	535.5	3715.2	1029.42	7900.88	57.54	2304.66	1390.55
	2538.69	14218.3	48.36	74490.9	1576.8	6760.21	179.2	783.59	5520.15	180.18	2312.4	427.14	5467.68	277.35	15064.8	212.35	9283.96	879.54
	2687.84	13594.2	561.6	26735.4	2597.76	5765.8	590.8	650.24	5319.93	190.26	1391.67	598.5	4006.08	153.51	11964.9	283.59	7310.16	823.37
	2522.99	14372.6	570.96	34393.6	3945.6	3268.98	2501.8	401.32	4057.98	352.8	2136.15	482.58	2681.28	1388.04	16819.9	186.32	8183.46	835.7
	1529.18	17931	49.92	74851.8	1234.08	7421.88	3330.6	289.56	4001.58	367.92	1315.53	602.28	2183.04	1755.69	6304.8	386.34	49887.4	254.82
	3190.24	10594.6	474.24	37222.4	4055.04	1201.42	2552.2	398.78	4878.6	239.4	3477.06	280.98	12.96	2573.55	5427.24	438.4	8510.06	837.07
	2720.81	13349.6	751.92	26119.7	1095.84	7357.11	3207.4	326.39	3492.57	413.28	1456.53	593.46	5699.52	494.07	964.18	1046.68	11612.8	93.16
	1634.37	17990.8	784.68	31936	2658.24	5430.52	1013.6	590.55	1222.47	737.1	4155.27	182.7	5731.2	433.44	4768.36	458.95	10464	634.31
	2543.4	8394.21	678.6	37766.4	2956.32	4690.11	3586.8	215.9	2914.47	516.6	3035.73	322.56	156.96	2781.24	5538	434.29	6578.86	861.73
	3397.48	9938.5	491.4	38086.4	707.04	7018.02	1093.4	574.04	4175.01	308.7	3609.6	250.74	5359.68	637.26	575.1	1079.56	8048.56	690.48
	816.4	18289.6	291.72	52702.7	1450.08	6802.12	2392.6	400.05	174.84	953.82	2436.48	401.94	3847.68	972.66	6874.22	391.82	22146.3	475.39
	103.62	29308.2	51.48	74759.7	2332.8	915.67	2713.2	358.14	462.48	904.68	3589.86	255.78	3320.64	1170.03	10882.9	79.46	3439.24	1248.07
	764.59	18118.7	787.8	34398.7	4818.24	1408.43	3285.8	302.26	4984.35	230.58	2712.84	355.32	311.04	2779.95	2496.36	21.92	38422.4	343.87
	3361.37	9431.15	786.24	34583	3389.76	4188.46	1345.4	513.08	4135.53	289.8	1307.07	602.28	4956.48	234.78	6194.04	389.08	29037.6	117.82
	956.13	18332.7	188.76	5606.4	937.44	6874.51	2941.4	346.71	1576.38	685.44	3233.13	302.4	2823.84	1328.7	1870.14	761.72	320.92	1396.03
	227.65	28098.8	76.44	75388.2	2148.48	5969	3491.6	242.57	2605.68	545.58	3193.65	306.18	2445.12	1549.29	5336.36	438.4	3496.04	1243.96
	2857.4	8403.94	521.04	36393	4851.36	2040.89	827.4	624.84	3699.84	388.08	664.11	655.2	1850.4	2029.17	15698.1	117.82	38415.3	343.87
	3179.25	9472.85	599.04	28698.9	1386.72	6969.76	854	618.49	2927.16	514.08	3032.91	322.56	2077.92	1834.38	16944.9	173.99	3941.92	1209.71
	2408.38	15113.5	469.56	36665.6	2220.48	5761.99	697.2	637.54	1223.88	735.84	1825.95	540.54	4053.6	931.38	15986.4	184.95	8351.02	837.07
	1905.98	16064.2	363.48	44405.8	1890.72	6455.41	333.2	753.11	4131.3	322.56	1992.33	516.6	5353.92	254.13	5130.46	434.29	4384.96	1139.84
	2488.45	14853.5	500.76	38012.2	2956.32	4641.85	3539.2	209.55	483.63	893.34	824.85	648.9	5080.32	714.66	5582.02	430.18	50259.5	205.5
	1832.19	17156.8	9.36	64138.2	2229.12	5774.69	977.2	595.63	4981.53	230.58	314.43	700.56	2165.76	1767.3	11602.8	289.07	6610.1	897.35
	1833.76	17147	435.24	23776	2596.32	5397.5	3290	299.72	4042.47	354.06	2313.81	456.12	1503.36	2260.08	3447.76	32.88	7378.32	843.92
	3078.77	12539.2	371.28	41322.2	156.96	12935	746.2	635	3977.61	369.18	3585.63	253.26	4620.96	820.44	2412.58	667.19	48704.6	165.77
	817.97	18267.4	786.24	34492.2	2520	5203.19	378	735.33	4122.84	297.36	3760.47	220.5	51.84	58.05	10814.7	291.81	48622.2	274
	3026.96	12575.3	422.76	22868.5	4631.04	1913.89	3253.6	311.15	977.13	754.74	2157.3	477.54	4404.96	857.85	15864.2	184.95	16398.2	534.3
	2582.65	8520.7	257.4	62859.5	1048.32	7025.64	3124.8	340.36	77.55	924.84	2326.5	437.22	3480.48	1149.39	15892.6	182.21	36158.9	127.41
	1535.46	17903.2	366.6	21606.4	2144.16	6007.1	386.4	730.25	1573.56	685.44	751.53	652.68	858.24	2605.8	4602.22	469.91	45039.6	278.11
	3394.34	9575.71	341.64	21153.3	4459.68	2447.29	2525.6	398.78	782.55	777.42	3587.04	252	2756.16	1350.63	13265.6	94.53	15781.9	542.52
	2695.69	12612.9	199.68	70393.6	1370.88	7021.83	3504.2	196.85	5095.74	215.46	3587.04	252	2868.48	1313.22	16557.2	197.28	3163.76	1315.2
	3161.98	12270.9	680.16	37495	2322.72	5562.6	3554.6	212.09	1102.62	745.92	3742.14	223.02	743.04	2621.28	10358.9	301.4	17545.5	517.86
	2471.18	14992.5	602.16	35987.2	4370.4	2263.14	3284.4	300.99	3785.85	380.52	3396.69	284.76	1663.2	2137.53	16849.7	153.44	24003.7	465.8
	2997.13	9574.32	695.76	37350.4	4461.12	1866.9	2399.6	397.51	3867.63	376.74	1741.35	550.62	3173.76	1200.99	10038	306.88	711.42	1446.72
	3003.41	9609.07	413.4	22816	1370.88	7005.32	2874.2	344.17	4575.45	253.26	3702.66	229.32	5489.28	583.08	289.68	1074.08	26011.6	109.6
	1700.31	17547.4	717.6	31676.2	2122.56	5720.08	138.6	783.59	4175.01	279.72	2287.02	428.4	3983.04	942.99	3004.72	586.36	7467.78	843.92
	3092.9	9699.42	695.76	37908.5	1905.12	6454.14	2643.2	384.81	1672.26	670.32	657.06	653.94	2122.56	1799.55	15644.1	206.87	45420.1	272.63
	3402.19	9756.41	361.92	42607.4	4620.96	1936.75	3567.2	220.98	4072.08	301.14	2512.62	385.56	28.8	2608.38	2972.06	595.95	26326.8	426.07
	3080.34	9727.22	680.16	37871.4	2944.8	4729.48	3547.6	227.33	4039.65	296.1	3516.54	267.12	2126.88	96.75	308.14	6.85	6492.24	898.72
	3193.38	11876.2	232.44	11884.8	2128.32	6094.73	1680	466.09	4083.36	302.4	2883.45	337.68	2985.12	1270.65	15421.2	215.09	37428.4	352.09
	1050.33	18017.2	680.16	37734.4	1288.8	640.08	2688	358.14	2136.15	593.46	2435.07	400.68	3576.96	1121.01	16676.5	191.8	36935.6	128.78
	2486.88	14679.8	60.84	73144.3	2561.76	5497.83	3544.8	227.33	3164.04	454.86	2337.78	448.56	1226.88	2425.2	3000.46	586.36	1574.78	1443.98
	3154.13	9627.14	731.64	31914.2	164.16	12976.9	3456.6	250.19	4129.89	311.22	2404.05	405.72	2076.48	1833.09	15567.5	210.98	14831.9	558.96
	3333.11	9450.61	262.08	15202.6	3958.56	1149.35	3509.8	210.82	4029.78	294.84	2329.32	439.74	3846.24	156.09	110.76	1026.13	6980.72	860.36
	1381.6	17181.8	747.24	32410.9	2574.72	5471.16	3490.2	209.55	3515.13	408.24	3406.56	282.24	3319.2	1167.45	6445.38	46.58	16903.7	526.08
	1797.65	17145.7	625.56	35275.5	1323.36	7142.48	91	779.78	4065.03	335.16	3477.06	272.16	2030.4	91.59	3408	32.88	9122.08	883.65
	1577.85	17968.5	463.32	36169	4024.8	3068.32	67.2	772.16	1355.01	715.68	3603.96	245.7	5554.08	558.57	16791.5	184.95	6912.56	863.1
	926.3	18350.8	692.64	38159.4	2134.08	5925.82	2620.8	388.62	267.9	956.34	2725.53	352.8	768.96	2618.7	12713.3	265.78	8226.06	838.44
	3375.5	9828.69	162.24	74347.5	2777.76	5247.64	3582.6	176.53	3051.24	481.32	1683.54	560.7	342.72	2761.89	16065.9	186.32	7792.96	839.81
	2998.7	9782.82	675.48	27978.2	688.32	6979.92	729.4	632.46	3643.44	391.86	2298.3	422.1	855.36	2604.51	14486.8	98.64	42208.1	160.29
	3108.6	9791.16	115.44	80046.1	4822.56	2101.85	2689.4	341.63	4046.7	341.46	3601.14	245.7	5725.44	445.05	6894.1	389.08	32718.2	380.86
	3183.96	11848.4	357.24	43823.4	2577.6	5468.62	684.6	632.46	4010.04	296.1	823.44	647.64	3468.96	143.19	15213.9	120.56	35863.5	127.41
	2501.01	8310.81	480.48	28057.6	2463.84	5199.38	2696.4	345.44	262.26	956.34	1357.83	597.24	4593.6	825.6	12369.6	94.53	7925.02	693.22
	3014.4	9852.32	34.32	72169	171.36	13013.7	730.8	631.19	5589.24	173.88	1143.51	612.36	5398.56	261.87	1742.34	790.49	8520	839.81
	2771.05	12309.8	737.88	34100.5	499.68	7654.29	719.6	631.19	4087.59	284.76	1961.31	520.38	177.12	2782.53	11486.4	80.83	4792.5	1059.01
	1653.21	17801.7	212.16	9287.68	2656.8	875.03	879.2	609.6	4060.8	307.44	2275.74	429.66	372.96	2743.83	4254.32	487.72	23655.8	471.28
	2442.92	14952.2	764.4	25745.9	2640.96	5575.3	2725.8	346.71	4098.87	318.78	1285.92	601.02	5670.72	377.97	14374.7	221.94	6766.3	890.5
	3176.11	12079.1	755.04	33818.9	3300.48	1033.78	2273.6	387.35	2970.87	504	1948.62	522.9	2204.64	1729.89	5797.86	408.26	7406.72	815.15
	2939.04	9123.96	687.96	37231.4	2309.76	5680.71	2646	355.6	4007.22	356.58	1380.39	595.98	3900.96	955.89	9744.04	309.62	40140.6	319.21
	1092.72	17867.1	670.8	28307.2	2128.32	5910.58	1264.2	529.59	341.22	945	1040.58	623.7	5339.52	641.13	1579.04	894.61	22748.4	476.76
	2450.77	14905	765.96	25775.4	3042.72	962.66	2720.2	344.17	824.85	767.34	4049.52	190.26	4124.16	913.32	15797.5	119.19	556.64	1439.87
	2669	13395.4	15.6	68088.3	4461.12	1849.12	2438.8	397.51	676.8	796.32	229.83	708.12	5664.96	375.39	7393.94	372.64	18734.1	502.79
	3238.91	10219.3	360.36	46153	1356.48	7019.29	3551.8	220.98	4514.82	253.26	2309.58	453.6	4212	175.44	6776.24	386.34	8522.84	98.64
	188.4	28788.3	98.28	82071	2903.04	4917.44	2605.4	354.33	943.29	754.74	1521.39	584.64	3877.92	959.76	9146.22	323.32	7365.54	849.4
	2037.86	15374.8	784.68	34209.3	4119.84	2941.32	2441.6	397.51	4001.58	356.58	1988.1	510.3	2471.04	1526.07	5454.22	431.55	4556.78	1097.37
	3136.86	9786.99	224.64	67525.1	4703.04	2251.71	3535	227.33	3695.61	384.3	1531.26	583.38	5677.92	383.13	13197.5	94.53	50323.4	209.61
	3023.82	9935.72	355.68	44512	2570.4	5721.35	3455.2	209.55	4155.27	277.2	3505.26	259.56	2157.12	1768.59	15972.2	121.93	13846.4	97.27
	3290.72	10067.8	15.6	68679.7	4200.48	1244.6	3459.4	205.74	1380.39	710.64	3711.12	225.54	4187.52	172.86	149.1	1034.35	29946.4	409.63
	3141.57	12273.7	521.04	27111.7	2767.68	5260.34	3462.2	204.47	1054.68	747.18	2820	342.72	3103.2	1221.63	3221.98	541.15	17916.1	512.38
	2697.26	12439.1	780	31502.1	4374.72	1193.8	2611	349.25	184.71	950.04	1708.92	553.14	2509.92	1500.27	16341.4	135.63	7436.54	813.78
	1781.95	17066.4	82.68	80387.8	2941.92	982.98	2648.8	341.63	3234.54	442.26	4417.53	156.24	2328.48	1620.24	16878.1	160.29	5553.62	998.73
	1720.72	17217.9	449.28	36495.4	2586.24	5731.51	2622.2	386.08	3976.2	361.62	1921.83	525.42	36	2616.12	2749.12	623.35	40309.5	317.84
	3176.11	10365.2	466.44	35691.5	4502.88	1545.59	3638.6	165.1	4024.14	315	3379.77	280.98	871.2	39.99	15783.3	186.32	42673.8	324.69
	3176.11	11970.7	179.4	71340.8	2220.48	5693.41	1087.8	571.5	3778.8	375.48	1858.38	532.98	99.36	2714.16	7736.16	57.54	13931.6	97.27
	182.12	28860.6	733.2	31088.6	1049.76	7138.67	2080.4	408.94	3388.23	422.1	1911.96	526.68	4690.08	218.01	1924.1	742.54	18927.2	102.75
	1816.49	16838.5	421.2	38757.1	3421.44	4128.77	2774.8	326.39	562.59	824.04	2578.89	370.44	5721.12	432.15	5018.28	426.07	8172.1	780.9
	2263.94	8198.22	82.68	75257.6	293.76	13163.5	2637.6	360.68	4039.65	316.26	1597.53	574.56	3569.76	1119.72	7402.46	371.27	8950.26	843.92
	3105.46	12378	684.84	37880.3	1762.56	6543.04	2644.6	363.22	3880.32	370.44	2288.43	456.12	4537.44	834.63	6418.4	382.23	39281.5	137
	2950.03	9657.72	82.68	75692.8	4474.08	2467.61	774.2	624.84	5611.8	171.36	1855.56	532.98	141.12	2760.6	2778.94	619.24	42868.4	323.32
	3276.59	9521.5	720.72	33400.3	2632.32	5487.67	2896.6	341.63	2292.66	569.52	4151.04	181.44	5096.16	708.21	9805.1	308.25	15614.3	542.52
	3129.01	11064.4	720.72	33551.4	4521.6	2203.45	2413.6	386.08	3912.75	311.22	3386.82	278.46	3149.28	135.45	15259.3	121.93	49478.5	180.84
	1821.2	16741.2	725.4	34072.3	2265.12	5727.7	1587.6	477.52	2384.31	559.44	716.28	650.16	3692.16	1030.71	5739.64	411	5437.18	990.51
	3342.53	9636.87	775.32	27604.5	1784.16	6466.84	3280.2	298.45	3850.71	370.44	2512.62	383.04	31.68	70.95	400.44	1079.56	31406.1	123.3
	2692.55	12416.9	583.44	34690.6	3767.04	1178.56	2643.2	364.49	4839.12	238.14	853.05	643.86	2115.36	1798.26	2144.2	701.44	30214.8	408.26
	3227.92	10184.5	609.96	28901.1	2206.08	5665.47	2122.4	403.86	3973.38	357.84	150.87	708.12	3430.08	1150.68	16185.2	132.89	795.2	1446.72
	2965.73	9848.15	99.84	81867.5	1054.08	574.04	3508.4	232.41	3926.85	321.3	2234.85	463.68	5002.56	243.81	5188.68	426.07	17737.2	101.38
	1761.54	17040	489.84	37475.8	2491.2	891.54	1813	441.96	3551.79	400.68	3460.14	262.08	205.92	2783.82	7021.9	386.34	1503.78	1443.98
	2929.62	9276.86	730.08	33985.3	577.44	7004.05	2762.2	339.09	4002.99	325.08	2285.61	439.74	4056.48	923.64	8112.46	60.28	32897.1	379.49
	3191.81	9741.12	731.64	33918.7	4821.12	2033.27	2763.6	336.55	4001.58	325.08	3424.89	269.64	5692.32	396.03	7013.38	386.34	3606.8	1233
	3307.99	9927.38	332.28	48053.8	4259.52	1203.96	1796.2	444.5	4578.27	249.48	1615.86	570.78	1499.04	2253.63	9886.04	68.5	48507.2	274
	3020.68	12432.2	723.84	33685.8	4701.6	2246.63	740.6	623.57	5015.37	223.02	3486.93	255.78	2119.68	1794.39	13820.9	235.64	50262.3	242.49
	2358.14	14728.4	700.44	26942.7	2615.04	5457.19	2765	321.31	4249.74	267.12	1676.49	558.18	5542.56	319.92	4917.46	427.44	7602.68	895.98
	463.15	19917.3	84.24	81040.6	1609.92	6737.35	2426.2	379.73	3969.15	325.08	1402.95	592.2	3748.32	993.3	5219.92	426.07	7977.56	898.72
	3220.07	9678.57	783.12	33565.4	4536	2175.51	2644.6	339.09	2216.52	578.34	2093.85	482.58	2540.16	1474.47	7685.04	350.72	42347.2	324.69
	2031.58	8046.71	762.84	33766.4	2000.16	6395.72	1041.6	580.39	3901.47	304.92	3526.41	249.48	4551.84	207.69	16315.8	137	4089.6	1190.53
	1777.24	16952.4	775.32	28458.2	3938.4	3266.44	721	622.3	3964.92	327.6	133.95	706.86	5490.72	576.63	6928.18	386.34	32846	379.49
	1577.85	17871.2	608.4	28951	4728.96	1897.38	2430.4	389.89	3945.18	296.1	1804.8	536.76	99.36	2707.71	7264.72	378.12	8174.94	769.94
	3075.63	10166.5	569.4	27902.7	665.28	6918.96	2794.4	340.36	4361.13	258.3	3572.94	243.18	5662.08	377.97	15537.6	208.24	7552.98	848.03
	722.2	17947.7	87.36	79299.8	354.24	12235.2	2431.8	384.81	4445.73	253.26	4263.84	171.36	2340	1606.05	7500.44	363.05	25919.3	428.81
	1984.48	15534.6	141.96	76688.6	2632.32	5634.99	3400.6	220.98	3885.96	307.44	3664.59	230.58	1199.52	2432.94	10074.9	69.87	41093.4	316.47
	3121.16	10387.5	425.88	38241.3	1146.24	7388.86	2783.2	337.82	774.09	773.64	3516.54	249.48	479.52	2665.14	16773	153.44	4404.84	1124.77
	1968.78	15594.4	726.96	33368.3	1304.64	7160.26	2611	384.81	5114.07	207.9	1587.66	574.56	3012.48	1253.88	6747.84	383.6	20639.7	472.65
	3307.99	9877.34	780	32256	3696.48	3528.06	2293.2	383.54	4321.65	260.82	1500.24	584.64	3627.36	1083.6	2857.04	28.77	6243.74	868.58
	1133.54	17718.3	327.6	47813.1	2550.24	5641.34	2448.6	392.43	3943.77	355.32	593.61	652.68	2063.52	1835.67	6668.32	382.23	49684.4	256.19
	2062.98	15201	759.72	33337.6	2302.56	5610.86	2846.2	318.77	3949.41	335.16	3403.74	270.9	2255.04	103.2	6672.58	382.23	49166.1	171.25
	2841.7	8479	775.32	30068.5	1355.04	6869.43	3085.6	340.36	3900.06	361.62	805.11	646.38	4379.04	855.27	7673.68	350.72	50323.4	239.75
	3147.85	10127.5	354.12	46762.2	1357.92	6841.49	2616.6	369.57	1809.03	642.6	2756.55	347.76	3008.16	132.87	15777.6	182.21	39042.9	331.54
	3322.12	9730	48.36	72154.9	3617.28	1140.46	2818.2	326.39	1993.74	612.36	3258.51	294.84	5472	286.38	16019	161.66	8143.7	776.79
	238.64	27701.3	772.2	27029.8	1352.16	6855.46	2069.2	408.94	3922.62	337.68	3861.99	205.38	2995.2	1260.33	7915.08	58.91	6401.36	894.61
	3235.77	10090	772.2	27038.7	2111.04	5882.64	2494.8	369.57	3037.14	480.06	2272.92	441	5459.04	588.24	3480.42	523.34	45617.5	171.25
	2121.07	14943.9	352.56	47005.4	3925.44	3291.84	2417.8	374.65	3916.98	340.2	3443.22	258.3	396	2720.61	16286	195.91	11955	94.53
	3318.98	9749.46	425.88	38128.6	1254.24	7343.14	631.4	632.46	3908.52	345.24	2203.83	466.2	5486.4	292.83	1059.32	1026.13	352.16	1383.7
	547.93	18110.3	207.48	69244.2	794.88	6938.01	3504.2	222.25	3897.24	302.4	2292.66	449.82	1558.08	2202.03	16064.5	161.66	47050.3	167.14
	3176.11	9906.53	761.28	33308.2	2613.6	5702.3	987	589.28	4194.75	269.64	2279.97	442.26	4111.2	910.74	12513	95.9	38013.4	135.63
	136.59	29176.1	585	34560	672.48	6916.42	2811.2	337.82	4716.45	243.18	3409.38	265.86	5080.32	708.21	2171.18	20.55	38222.1	137
	2634.46	13417.7	750.36	26935	2928.96	4691.38	2802.8	332.74	3809.82	364.14	836.13	643.86	1355.04	2352.96	11440.9	284.96	43024.6	179.47
	1403.58	17097	344.76	44578.6	1327.68	6789.42	2388.4	375.92	3128.79	457.38	2251.77	438.48	5355.36	259.29	1476.8	917.9	22578	108.23
	2907.64	8947.43	489.84	36770.6	3075.84	4538.98	1614.2	472.44	4320.24	259.56	3898.65	201.6	3157.92	1198.41	2440.98	660.34	7702.08	801.45
	1573.14	17836.5	99.84	81584.6	2623.68	5671.82	2678.2	331.47	5011.14	221.76	1937.34	516.6	2841.12	1313.22	15294.8	123.3	7983.24	897.35
	3185.53	10042.8	761.28	31907.8	203.04	13110.2	2492	365.76	3853.53	333.9	1809.03	534.24	2439.36	105.78	413.22	1078.19	651.78	50.69
	3020.68	10156.7	294.84	49013.8	767.52	6950.71	3302.6	226.06	3781.62	365.4	4093.23	185.22	5382.72	617.91	1056.48	1026.13	30826.8	401.41
	97.34	29032.9	413.4	23203.8	2259.36	5692.14	3413.2	256.54	3068.16	469.98	2284.2	448.56	2737.44	119.97	4972.84	423.33	35933.1	128.78
	2676.85	12386.3	343.2	44768	1710.72	6658.61	2472.4	377.19	1555.23	682.92	315.84	696.78	5692.32	401.19	12433.5	95.9	8363.8	895.98
	3249.9	9971.86	418.08	38286.1	2643.84	5342.89	2875.6	314.96	4495.08	249.48	803.7	645.12	3516.48	145.77	9058.18	324.69	33733.5	375.38
	3089.76	10359.7	553.8	26970.9	2090.88	5742.94	1409.8	495.3	1672.26	665.28	1625.73	565.74	912.96	2576.13	1481.06	916.53	24246.5	104.12
	2632.89	13374.6	357.24	42147.8	4737.6	1910.08	744.8	615.95	293.28	947.52	2312.4	414.54	125.28	2736.09	874.72	1052.16	4460.22	1105.59
	3242.05	9759.19	193.44	70434.6	2856.96	5052.06	869.4	605.79	3832.38	327.6	710.64	646.38	3885.12	950.73	12831.1	261.67	26008.7	110.97
	2105.37	14988.4	340.08	21513	1317.6	6846.57	3418.8	254	5803.56	144.9	1022.25	622.44	1537.92	2214.93	8410.66	343.87	21892.1	471.28
	268.47	27042.4	606.84	29061.1	2600.64	5487.67	2888.2	312.42	3781.62	364.14	193.17	706.86	1062.72	2503.89	1252.44	13.7	7111.36	815.15
	3270.31	9739.73	252.72	65553.9	1333.44	6884.67	698.6	618.49	3838.02	350.28	1549.59	577.08	4304.16	865.59	968.44	1041.2	43216.3	317.84
	3212.22	9953.79	561.6	27409.9	2571.84	5690.87	1755.6	449.58	5036.52	217.98	2337.78	410.76	2527.2	1478.34	16126.9	164.4	25829.8	428.81
	3050.51	12391.8	633.36	29304.3	4289.76	1193.8	3379.6	228.6	2729.76	531.72	2115	476.28	2217.6	1706.67	16545.8	143.85	624.8	1438.5
	120.89	29145.5	773.76	29249.3	518.4	7451.09	3315.2	220.98	3819.69	326.34	1919.01	516.6	2568.96	1447.38	7395.36	368.53	4231.6	1156.28
	2923.34	9664.67	96.72	81566.7	4492.8	2297.43	3336.2	231.14	2103.72	593.46	3348.75	274.68	5702.4	414.09	2744.86	27.4	49989.7	208.24
	3044.23	10251.3	594.36	35088.6	2279.52	5665.47	2437.4	370.84	3589.86	391.86	2079.75	481.32	50.4	63.21	16791.5	158.92	7597	802.82
	841.52	18161.7	321.36	47276.8	2292.48	5492.75	569.8	647.7	4104.51	274.68	3374.13	265.86	239.04	2778.66	4488.62	472.65	29874	408.26
	1891.85	15876.6	266.76	16298.2	4498.56	2282.19	2905	304.8	2016.3	607.32	936.24	632.52	40.32	68.37	16165.3	138.37	26654.8	117.82
	1499.35	17286	109.2	79818.2	2626.56	5562.6	3425.8	250.19	3795.72	354.06	1807.62	531.72	1969.92	1910.49	4480.1	35.62	15061.9	548
	2913.92	9450.61	26.52	71251.2	2262.24	5674.36	3410.4	227.33	3809.82	335.16	126.9	704.34	2471.04	1514.46	4600.8	464.43	50045.1	209.61
	1582.56	17801.7	709.8	30699.5	4328.64	2326.64	3301.2	287.02	3949.41	289.8	3720.99	219.24	4239.36	878.49	16805.7	173.99	14600.4	97.27
	1819.63	16456.2	772.2	30410.2	1283.04	7219.95	2595.6	373.38	3548.97	396.9	2660.67	356.58	3310.56	1159.71	2767.58	616.5	504.1	1427.54
	1460.1	17102.6	408.72	38394.9	4142.88	2904.49	2594.2	373.38	4241.28	263.34	745.89	645.12	4210.56	884.94	16430.8	194.54	25426.5	105.49
	3103.89	10790.6	92.04	81342.7	3774.24	3453.13	2469.6	386.08	4358.31	254.52	738.84	645.12	1857.6	90.3	14248.3	100.01	4426.14	1109.7
	2000.18	15410.9	585	34251.5	2603.52	5506.72	3465	226.06	3176.73	447.3	3357.21	269.64	168.48	2765.76	3053	556.22	7442.22	857.62
	3149.42	11958.2	435.24	28034.6	2504.16	5168.9	1337	506.73	142.41	932.4	2423.79	396.9	5692.32	478.59	12792.8	95.9	49195.9	178.1
	2910.78	9422.81	725.4	30506.2	4250.88	2646.68	3402	228.6	5190.21	195.3	908.04	635.04	5584.32	345.72	16372.6	194.54	4968.58	959
	2620.33	13385.7	347.88	47088.6	966.24	6822.44	3018.4	341.63	3454.5	409.5	3128.79	307.44	4855.68	728.85	9883.2	305.51	7242	868.58
	3096.04	10659.9	455.52	29487.4	2622.24	5557.52	1433.6	491.49	2546.46	541.8	535.8	656.46	5709.6	445.05	6898.36	54.8	5214.24	990.51
	2141.48	14810.5	500.76	36742.4	1434.24	6723.38	2529.8	389.89	5107.02	205.38	3203.52	298.62	240.48	2777.37	183.18	1037.09	16104.2	95.9
	3108.6	11039.4	310.44	21409.3	2273.76	5637.53	1163.4	548.64	93.06	921.06	3391.05	258.3	2524.32	1478.34	6537.68	379.49	50397.2	230.16
	1011.08	18017.2	764.4	31113	2576.16	5196.84	2504.6	389.89	4486.62	246.96	2233.44	456.12	488.16	2653.53	16064.5	132.89	25588.4	106.86
	2577.94	13660.9	769.08	32620.8	2918.88	4673.6	2482.2	363.22	156.51	934.92	1199.91	602.28	4481.28	837.21	8014.48	342.5	2185.38	1391.92
	891.76	18218.7	687.96	27783.7	1321.92	6997.7	2882.6	336.55	2523.9	543.06	3629.34	229.32	2358.72	1582.83	1091.98	994.62	8572.54	891.87
	1620.24	17697.5	199.68	7700.48	1401.12	6725.92	3400.6	205.74	782.55	764.82	1541.13	575.82	4713.12	224.46	16621.1	147.96	4482.94	1096
	3105.46	10982.4	772.2	32606.7	4046.4	3009.9	3360	212.09	1770.96	645.12	485.04	665.28	2309.76	1621.53	376.3	1075.45	37665.5	134.26
	2375.41	14643.6	675.48	33834.2	668.16	6871.97	3459.4	234.95	190.35	941.22	1744.17	538.02	2309.76	1621.53	2625.58	635.68	13467.3	578.14
	2804.02	8488.73	341.64	47568.6	1480.32	6717.03	2195.2	392.43	4970.25	223.02	1247.85	597.24	1396.8	2323.29	14880.2	113.71	8967.3	882.28
	1618.67	17689.1	283.92	53427.2	4381.92	2185.67	3159.8	327.66	4658.64	241.92	3319.14	277.2	1427.04	2302.65	5645.92	412.37	50373.1	231.53
	2527.7	13952.8	397.8	38887.7	4140	1289.05	1705.2	457.2	834.72	754.74	1555.23	573.3	417.6	2697.39	4673.22	454.84	28752.2	406.89
	3138.43	12024.9	731.64	30292.5	2884.32	4955.54	2531.2	375.92	56.4	913.5	2279.97	417.06	7.2	2498.73	2911	590.47	27549.4	412.37
	1533.89	17518.2	438.36	36554.2	2278.08	5582.92	3243.8	231.14	1030.71	743.4	944.7	630	4530.24	208.98	15196.8	208.24	6245.16	893.24
	2430.36	14588	447.72	29190.4	2113.92	5967.73	2581.6	377.19	3802.77	311.22	995.46	623.7	4138.56	899.13	15691	187.69	44853.5	276.74
	2628.18	13038.2	288.6	52572.2	4492.8	1518.92	2847.6	327.66	3754.83	331.38	3664.59	224.28	5703.84	457.95	12393.8	268.52	37637.1	134.26
	1789.8	16638.3	109.2	79041.3	1977.12	6399.53	3347.4	213.36	2786.16	524.16	3398.1	254.52	1049.76	2507.76	3229.08	32.88	47528.8	169.88
	2625.04	13207.8	93.6	78886.4	4724.64	1918.97	1832.6	435.61	2870.76	514.08	3384	257.04	649.44	39.99	11236.5	280.85	38242	138.37
	2359.71	14606.1	461.76	34828.8	624.96	6846.57	1003.8	584.2	3795.72	312.48	2229.21	447.3	374.4	2725.77	15223.8	208.24	9207.28	864.47
	76.93	28717.4	293.28	49210.9	534.24	7241.54	386.4	718.82	3742.14	351.54	1359.24	587.16	5611.68	525.03	3784.3	504.16	9143.38	872.69
	2921.77	9906.53	492.96	28171.5	2956.32	985.52	2566.2	383.54	3746.37	349.02	1895.04	515.34	4360.32	852.69	3051.58	554.85	21114	468.54
	1549.59	17616.9	449.28	29413.1	2617.92	5579.11	2556.4	377.19	3142.89	451.08	2229.21	448.56	1408.32	2314.26	805.14	1057.64	28539.2	406.89
	3066.21	10477.8	365.04	22005.8	4498.56	2484.12	2921.8	299.72	2319.45	560.7	1429.74	583.38	730.08	2605.8	2905.32	590.47	43386.7	313.73
	2717.67	12208.4	32.76	71449.6	4582.08	2421.89	3368.4	266.7	126.9	926.1	3048.42	315	1487.52	2252.34	5167.38	419.22	7328.62	880.91
	2008.03	15335.9	558.48	27480.3	3119.04	4484.37	2569	379.73	2755.14	526.68	1589.07	567	1416.96	2307.81	16183.7	147.96	27511.1	412.37
	3053.65	12311.2	496.08	35906.6	3607.2	1148.08	807.8	608.33	1974	611.1	1548.18	573.3	1902.24	1971.12	5215.66	38.36	12802.7	97.27
	2227.83	14526.9	730.08	28137	1336.32	6700.52	1128.4	556.26	307.38	939.96	3141.48	304.92	1772.64	87.72	16362.7	143.85	4573.82	1075.45
	2518.28	13984.8	647.4	29304.3	1365.12	6708.14	2130.8	400.05	4929.36	225.54	250.98	701.82	4259.52	185.76	13873.4	232.9	13866.3	571.29
	81.64	28757.7	291.72	20174.1	3996	1187.45	623	629.92	1543.95	680.4	2202.42	434.7	3831.84	955.89	13007.2	256.19	7055.98	812.41
	120.89	29044	631.8	33854.7	4569.12	2132.33	3404.8	232.41	253.8	943.74	4134.12	180.18	3584.16	1099.08	1567.68	845.29	6030.74	856.25
	2091.24	14981.4	624	29649.9	2266.56	5596.89	2892.4	318.77	2143.2	583.38	1395.9	584.64	5283.36	652.74	5249.74	419.22	10246.7	98.64
	1918.54	15659.7	95.16	78461.4	3362.4	4165.6	3396.4	204.47	3735.09	336.42	3327.6	270.9	5702.4	454.08	3294.4	531.56	28299.2	120.56
	2873.1	8780.63	602.16	29332.5	2911.68	4836.16	3424.4	233.68	4125.66	268.38	4253.97	170.1	3499.2	1130.04	16605.5	187.69	7980.4	768.57
	125.6	29041.3	734.76	29999.4	4448.16	1844.04	848.4	604.52	3687.15	364.14	2364.57	404.46	4403.52	844.95	16222.1	147.96	48517.1	271.26
	2314.18	14511.6	728.52	28220.2	1703.52	732.79	3299.8	218.44	1087.11	738.36	2772.06	342.72	2486.88	1498.98	16188	161.66	39541.3	321.95
	1248.15	17325	393.12	23449.6	1441.44	6700.52	3280.2	289.56	3729.45	333.9	3234.54	292.32	3990.24	926.22	15009.4	206.87	45139	176.73
	2584.22	13537.2	95.16	78337.3	4266.72	1214.12	942.2	593.09	1751.22	646.38	1432.56	582.12	4936.32	714.66	5523.8	416.48	47748.9	276.74
	1767.82	16660.5	156	74332.2	1202.4	633.73	2409.4	369.57	4090.41	270.9	3147.12	303.66	4507.2	830.76	14662.9	209.61	896.02	50.69
	2937.47	12141.6	51.48	71710.7	1486.08	6709.41	3409	234.95	36.66	908.46	720.51	641.34	3561.12	1109.4	3079.98	549.37	44133.6	293.18
	1342.35	17080.3	639.6	29589.8	3121.92	4475.48	3206	237.49	3667.41	367.92	3491.16	240.66	4543.2	211.56	1633	806.93	2408.32	72.61
	1780.38	16566	697.32	27767	2220.48	5603.24	2951.2	297.18	1778.01	641.34	1675.08	546.84	2227.68	1689.9	16048.8	142.48	48808.2	175.36
	3011.26	10379.1	196.56	69907.2	4705.92	2221.23	317.8	751.84	241.11	942.48	2732.58	346.5	262.08	2769.63	15980.7	150.7	10610.2	97.27
	119.32	28971.8	96.72	78516.5	3519.36	3788.41	2965.2	299.72	3172.5	444.78	3183.78	298.62	2983.68	1256.46	14880.2	206.87	34599.7	367.16
	1537.03	17301.3	700.44	30507.5	1193.76	7378.7	3479	189.23	4328.7	252	3608.19	228.06	167.04	2756.73	9859.06	69.87	3024.6	1317.94
	1884	15768.2	641.16	29579.5	1509.12	6714.49	2882.6	331.47	758.58	766.08	903.81	632.52	2653.92	1381.59	7244.84	374.01	3427.88	1239.85
	1565.29	17486.2	414.96	23671	1308.96	7011.67	3313.8	238.76	3787.26	309.96	64.86	691.74	3625.92	1065.54	10716.7	290.44	28614.4	120.56
	3114.88	11958.2	163.8	71989.8	4639.68	1971.04	2023	411.48	3000.48	481.32	2487.24	381.78	5160.96	687.57	1019.56	1030.24	3405.16	1241.22
	1394.16	16991.4	209.04	68407	2728.8	5285.74	3365.6	237.49	5359.41	181.44	1604.58	560.7	2664	1375.14	14174.4	101.38	1988	1406.99
	785	17932.4	622.44	34538.2	4531.68	2493.01	3514	182.88	2284.2	563.22	1851.33	519.12	5533.92	325.08	12988.7	256.19	7851.18	853.51
	971.83	18038	510.12	35955.2	2528.64	880.11	1075.2	567.69	3713.94	338.94	2798.85	338.94	3853.44	948.15	7602.68	350.72	5217.08	1002.84
	3097.61	11307.6	18.72	66592	1365.12	6681.47	2903.6	320.04	3684.33	360.36	3564.48	231.84	5227.2	669.51	6345.98	46.58	7943.48	774.05
	1596.69	17473.7	354.12	21637.1	1723.68	6611.62	2090.2	403.86	1979.64	608.58	3625.11	225.54	3637.44	1052.64	15042.1	121.93	8004.54	891.87
	3063.07	12195.9	648.96	33374.7	3150.72	1003.3	3162.6	237.49	3644.85	370.44	2201.01	452.34	5689.44	412.8	102.24	15.07	4200.36	1152.17
	1566.86	17457	755.04	30008.3	1298.88	7085.33	2917.6	332.74	3378.36	414.54	2870.76	331.38	2715.84	121.26	15587.3	195.91	6912.56	94.53
	284.17	26597.7	566.28	32838.4	3085.92	4500.88	2931.6	294.64	4870.14	228.06	2175.63	459.9	227.52	2769.63	5654.44	409.63	46409.9	169.88
	1708.16	16809.3	235.56	13705	2352.96	5255.26	3326.4	274.32	3468.6	401.94	4105.92	181.44	4734.72	763.68	10615.9	79.46	30397.9	404.15
	152.29	28878.6	404.04	37900.8	1959.84	800.1	828.8	603.25	3702.66	342.72	1412.82	579.6	3879.36	942.99	16422.3	146.59	8923.28	879.54
	130.31	28955.1	335.4	46698.2	2098.08	5661.66	2508.8	354.33	2357.52	554.4	1276.05	590.94	2482.56	1497.69	16219.2	169.88	39172.1	326.06
	536.94	18049.2	666.12	33756.2	2904.48	4606.29	3410.4	199.39	469.53	880.74	3224.67	291.06	5574.24	535.35	5471.26	416.48	7433.7	743.91
	1807.07	16282.5	698.88	30447.4	2998.08	977.9	3106.6	332.74	263.67	939.96	101.52	698.04	1774.08	2057.55	1434.2	920.64	37665.5	345.24
	3111.74	11859.5	628.68	33865	3091.68	4494.53	3390.8	241.3	253.8	939.96	163.56	703.08	5011.2	251.55	10804.8	287.7	10215.5	632.94
	2333.02	14464.3	288.6	52117.8	1082.88	7273.29	873.6	599.44	4320.24	250.74	1906.32	506.52	732.96	2600.64	15922.5	128.78	46624.3	258.93
	3053.65	12179.2	765.96	29662.7	3057.12	4495.8	779.8	604.52	2274.33	563.22	4039.65	186.48	986.4	2534.85	13342.3	98.64	46514.9	169.88
	3107.03	11657.9	684.84	32706.6	4178.88	2846.07	3061.8	336.55	4682.61	236.88	3272.61	279.72	5474.88	296.7	573.68	1072.71	49337.9	258.93
	2623.47	8787.58	332.28	46375.7	4321.44	2320.29	2913.4	331.47	4480.98	240.66	94.47	696.78	3787.2	961.05	16582.8	150.7	47905.1	275.37
	1606.11	17301.3	664.56	33721.6	694.08	6878.32	1398.6	492.76	298.92	936.18	2188.32	452.34	2878.56	1291.29	15441.1	204.13	6002.34	876.8
	3070.92	10864.2	502.32	28199.7	1271.52	7204.71	2962.4	309.88	270.72	938.7	1962.72	495.18	2318.4	1602.18	16658	182.21	39361	323.32
	3070.92	10865.6	330.72	46136.3	707.04	6897.37	3255	293.37	4138.35	264.6	1214.01	597.24	5451.84	287.67	2723.56	617.87	18137.7	504.16
	2438.21	14360.1	702	28023	2067.84	5784.85	3438.4	194.31	4599.42	238.14	2824.23	335.16	2158.56	1745.37	10449.8	76.72	20009.2	104.12
	2127.35	14754.8	24.96	70476.8	325.44	12889.2	3346	267.97	2788.98	520.38	1871.07	512.82	1838.88	2014.98	1546.38	886.39	5082.18	991.88
	2967.3	12118	692.64	30963.2	1357.92	6658.61	1622.6	467.36	578.1	811.44	221.37	701.82	2659.68	1373.85	4660.44	36.99	2191.06	1385.07
	401.92	21429.6	232.44	66295	2900.16	1008.38	2910.6	330.2	4699.53	235.62	908.04	630	3084.48	138.03	14369	217.83	7521.74	867.21
	1613.96	17163.7	750.36	27846.4	1984.32	6379.21	1639.4	464.82	3166.86	443.52	3608.19	225.54	5080.32	699.18	5718.34	405.52	47639.6	275.37
	420.76	20850	761.28	27631.4	779.04	483.87	2958.2	334.01	1628.55	664.02	4021.32	187.74	2266.56	1647.33	7077.28	57.54	42804.5	180.84
	2000.18	15251.1	444.6	30100.5	4340.16	1205.23	2842	302.26	2772.06	521.64	3570.12	229.32	810.72	2592.9	16297.3	152.07	7555.82	865.84
	1249.72	17258.2	755.04	29812.5	594.72	6888.48	3116.4	242.57	2690.28	527.94	4543.02	134.82	240.48	2765.76	2306.08	671.3	10055	100.01
	2614.05	12498.9	95.16	77342.7	7.2	11073.1	3129	328.93	1443.84	690.48	3856.35	200.34	2923.2	1274.52	1820.44	758.98	8778.44	854.88
	284.17	26554.6	502.32	35736.3	4780.8	2095.5	3234	223.52	4716.45	234.36	664.11	638.82	4200.48	877.2	16268.9	182.21	12513	587.73
	624.86	17726.7	574.08	29038.1	1294.56	7039.61	3382.4	250.19	5105.61	199.08	1856.97	514.08	2517.12	113.52	2249.28	678.15	9028.36	864.47
	1563.72	17220.7	252.72	64380.2	1625.76	707.39	876.4	598.17	4746.06	233.1	1295.79	587.16	1296	2369.73	14224.1	223.31	19610.2	483.61
	2815.01	8655.53	290.16	50306.6	4583.52	2124.71	3334.8	209.55	3921.21	284.76	400.44	677.88	4204.8	875.91	2876.92	589.1	887.5	1439.87
	3097.61	11744.1	418.08	24243.2	1190.88	7366	113.4	775.97	768.45	753.48	1491.78	572.04	5693.76	436.02	15911.1	130.15	44943	179.47
	425.47	20692.9	399.36	38113.3	4783.68	2039.62	3085.6	245.11	3412.2	406.98	2177.04	453.6	5428.8	281.22	299.62	1061.75	31092.3	124.67
	2598.35	12764.4	269.88	17808.6	1317.6	6654.8	2163	393.7	3479.88	396.9	2270.1	414.54	5686.56	463.11	16457.8	149.33	1120.38	1441.24
	912.17	18043.6	444.6	31005.4	3911.04	1188.72	2080.4	403.86	344.04	924.84	1854.15	514.08	1679.04	2107.86	12730.3	97.27	45877.4	260.3
	544.79	17928.2	229.32	12605.4	3245.76	4207.51	3050.6	243.84	492.09	861.84	3189.42	294.84	2937.6	1268.07	15958	134.26	3930.56	1198.75
	2650.16	8825.11	753.48	27817	2062.08	820.42	2931.6	330.2	917.91	743.4	1514.34	569.52	3474.72	150.93	15966.5	143.85	6098.9	841.18
	1791.37	16289.4	764.4	29410.6	1404	6615.43	722.4	605.79	4650.18	235.62	650.01	638.82	2799.36	129	12653.6	261.67	50198.4	230.16
	1948.37	8041.15	683.28	29050.9	660.96	6706.87	75.6	758.19	3485.52	395.64	4520.46	138.6	4304.16	193.5	5506.76	413.74	15124.4	541.15
	1577.85	17122	745.68	28209.9	4505.76	2338.07	1884.4	425.45	3666	345.24	3179.55	296.1	623.52	2601.93	5840.46	398.67	6445.38	823.37
	1838.47	8018.91	322.92	46278.4	3126.24	4434.84	1577.8	472.44	296.1	933.66	2155.89	459.9	5313.6	634.68	7374.06	364.42	32627.3	376.75
	81.64	28553.4	419.64	25397.8	1370.88	6625.59	3017	247.65	2363.16	551.88	3510.9	234.36	1920.96	1944.03	12646.5	261.67	7568.6	875.43
	208.81	28014.1	510.12	28105	4515.84	2459.99	852.6	599.44	3663.18	341.46	3618.06	223.02	3644.64	1033.29	4739.96	430.18	16271.8	524.71
	157	28713.2	380.64	39384.3	2825.28	5115.56	1422.4	488.95	2729.76	524.16	1517.16	568.26	5659.2	394.74	12804.1	258.93	8301.32	853.51
	2983	10459.8	318.24	46394.9	2941.92	4509.77	3245.2	220.98	5346.72	180.18	3168.27	297.36	2008.8	1861.47	16305.9	154.81	17255.8	512.38
	2232.54	14386.5	357.24	21849.6	525.6	7298.69	145.6	777.24	454.02	884.52	831.9	633.78	2571.84	1429.32	10853.1	83.57	34826.9	131.52
	2582.65	8768.12	659.88	33523.2	1213.92	7344.41	2627.8	332.74	2757.96	521.64	1511.52	568.26	4252.32	864.3	5999.5	390.45	48326.9	175.36
	1846.32	15853	725.4	28844.8	728.64	6896.1	3180.8	316.23	418.77	898.38	2162.94	456.12	4896	712.08	16699.2	164.4	31346.5	126.04
	2858.97	9193.46	739.44	28789.8	1938.24	6383.02	2870	297.18	153.69	924.84	1845.69	514.08	4055.04	167.7	15754.9	171.25	9406.08	650.75
	2747.5	8691.67	702	28323.8	4547.52	2231.39	1776.6	440.69	1415.64	693	2144.61	461.16	411.84	2685.78	3588.34	511.01	30264.5	404.15
	2380.12	14389.3	127.92	76609.3	4638.24	2278.38	1178.8	539.75	321.48	928.62	3823.92	201.6	152.64	32.25	13933	230.16	26899.1	415.11
	1871.44	15693.1	614.64	34621.4	4726.08	2178.05	301	754.38	778.32	748.44	1700.46	536.76	1116	46.44	5272.46	415.11	7764.56	783.64
	2348.72	14385.1	461.76	33940.5	319.68	13012.4	3138.8	325.12	363.78	917.28	2818.59	333.9	779.04	46.44	16423.7	187.69	15682.5	531.56
	3083.48	11795.5	744.12	28567	4052.16	2983.23	3113.6	234.95	1631.37	661.5	2222.16	420.84	856.8	2580	12703.3	260.3	688.7	1431.65
	1648.5	16824.6	725.4	29090.6	659.52	6673.85	870.8	596.9	170.61	927.36	3365.67	250.74	3908.16	931.38	2594.34	26.03	8813.94	858.99
	1177.5	17415.3	124.8	76762.9	1247.04	647.7	1101.8	557.53	1770.96	637.56	3080.85	307.44	3915.36	930.09	5130.46	415.11	833.54	1437.13
	146.01	28750.8	368.16	39840	4701.6	2204.72	1101.8	557.53	2601.45	531.72	3709.71	211.68	1225.44	52.89	11063.2	279.48	8014.48	887.76
	196.25	28189.2	717.6	28777	704.16	6598.92	2340.8	372.11	3921.21	283.5	3629.34	220.5	1457.28	2263.95	4556.78	461.69	4402	1093.26
	103.62	28706.3	436.8	35956.5	682.56	6758.94	3708.6	148.59	3616.65	365.4	721.92	635.04	2914.56	1274.52	2580.14	637.05	10594.6	621.98
	2579.51	13157.7	425.88	36547.8	449.28	8595.36	3122	327.66	5081.64	200.34	1996.56	486.36	4883.04	242.52	16386.8	186.32	4014.34	1186.42
	3028.53	12047.1	539.76	33838.1	321.12	12814.3	1274	515.62	260.85	934.92	3185.19	293.58	2412	1529.94	10475.3	294.55	37273.6	134.26
	3080.34	11569	255.84	59658.2	331.2	12479	3161.2	320.04	4937.82	217.98	1902.09	502.74	5391.36	273.48	1050.8	1013.8	506.94	1400.14
	2289.06	14325.3	546	33511.7	3778.56	1209.04	2115.4	398.78	5102.79	197.82	234.06	699.3	5127.84	688.86	11957.8	278.11	4191.84	1145.32
	1560.58	16970.5	466.44	33808.6	2201.76	5554.98	3236.8	220.98	1025.07	738.36	465.3	662.76	5482.08	304.44	16531.6	153.44	5992.4	894.61
	2559.1	13426	418.08	25075.2	696.96	6554.47	3000.2	254	3334.65	415.8	915.09	626.22	1840.32	2009.82	16470.6	186.32	7881	98.64
	2538.69	8615.22	761.28	28896	2285.28	5379.72	813.4	599.44	1546.77	674.1	885.48	628.74	2515.68	1466.73	3966.06	493.2	5868.86	858.99
	2370.7	8259.38	638.04	32395.5	1258.56	6929.12	3222.8	246.38	2951.13	488.88	1335.27	579.6	5649.12	492.78	4295.5	479.5	4539.74	1063.12
	1885.57	8043.93	521.04	27900.2	3000.96	982.98	2536.8	346.71	360.96	917.28	1412.82	572.04	1936.8	1925.97	14562.1	105.49	49698.6	212.35
	2570.09	13270.3	691.08	29130.2	1882.08	6334.76	3071.6	332.74	229.83	933.66	1553.82	559.44	2188.8	1711.83	1011.04	1027.5	23983.8	106.86
	2304.76	14319.8	215.28	67284.5	4082.4	1289.05	3346	260.35	2969.46	482.58	1497.42	565.74	1320.48	2352.96	3505.98	515.12	7619.72	789.12
	2295.34	8280.23	712.92	29237.8	417.6	9165.59	2962.4	328.93	2973.69	481.32	905.22	626.22	764.64	2592.9	8359.54	341.13	40069.6	313.73
	2857.4	9565.98	581.88	32409.6	4546.08	2439.67	1741.6	445.77	4208.85	255.78	2178.45	428.4	1234.08	2396.82	14411.6	102.75	11324.5	605.54
	2810.3	8752.83	546	27581.4	3149.28	4366.26	1545.6	474.98	4712.22	231.84	651.42	636.3	3574.08	1087.47	13407.6	238.38	8211.86	856.25
	2676.85	12011	709.8	29329.9	2734.56	5264.15	2993.2	255.27	258.03	933.66	2972.28	317.52	2737.44	1331.28	8092.58	339.76	643.26	1426.17
	1537.03	16885.7	102.96	77542.4	4508.64	2381.25	3320.8	269.24	2980.74	478.8	2561.97	364.14	283.68	2751.57	9055.34	321.95	7690.72	785.01
	1194.77	17340.3	683.28	29536	1452.96	6587.49	3129	232.41	3639.21	342.72	3327.6	254.52	4305.6	851.4	16544.4	154.81	1175.76	1438.5
	2257.66	8302.47	243.36	65498.9	1268.64	6657.34	2889.6	293.37	4533.15	234.36	2904.6	323.82	3517.92	1111.98	3611.06	508.27	45396	176.73
	1607.68	16860.7	702	28894.7	2882.88	4645.66	617.4	623.57	57.81	908.46	2996.25	315	2579.04	1420.29	4643.4	443.88	1997.94	1400.14
	1513.48	16838.5	115.44	77146.9	4556.16	2233.93	2409.4	364.49	2883.45	504	3756.24	205.38	5424.48	585.66	1421.42	919.27	48965.9	189.06
	3041.09	11974.8	336.96	43101.4	4547.52	2429.51	3068.8	252.73	3560.25	376.74	1501.65	564.48	4055.04	903	3500.3	515.12	12400.9	587.73
	1869.87	8048.1	329.16	44135.7	2432.16	935.99	2949.8	251.46	831.9	740.88	1693.41	535.5	457.92	2652.24	14638.8	108.23	5067.98	1001.47
	2937.47	10398.6	198.12	8692.48	1906.56	6350	3227	294.64	4186.29	257.04	3601.14	221.76	865.44	46.44	12402.3	265.78	8113.88	857.62
	84.78	28497.8	188.76	6653.44	4430.88	1314.45	3322.2	267.97	3596.91	366.66	2033.22	478.8	2465.28	1496.4	7229.22	369.9	7977.56	885.02
	1720.72	16528.5	145.08	75351	1778.4	6385.56	1724.8	448.31	1618.68	661.5	3713.94	209.16	178.56	2745.12	3498.88	515.12	20800.2	106.86
	2576.37	12950.6	402.48	23833.6	698.4	6682.74	2955.4	323.85	239.7	932.4	641.55	636.3	2662.56	1364.82	15452.4	127.41	40174.6	137
	1450.68	16806.5	641.16	32154.9	3614.4	1164.59	1216.6	529.59	1639.83	657.72	2147.43	442.26	3575.52	153.51	9126.34	63.02	47876.7	272.63
	2675.28	8866.81	188.76	70042.9	4135.68	1318.26	2997.4	241.3	1407.18	691.74	1235.16	590.94	839.52	2581.29	271.22	1050.79	50055	224.68
	1920.11	15402.6	243.36	65417	1209.6	6812.28	998.2	579.12	5676.66	158.76	1504.47	563.22	4417.92	833.34	9313.78	64.39	7771.66	687.74
	2397.39	14297.5	461.76	32867.8	2970.72	4474.21	2962.4	321.31	689.49	778.68	1597.53	550.62	4209.12	869.46	2825.8	30.14	23981	458.95
	689.23	17700.3	614.64	34339.8	2777.76	5207	2969.4	318.77	1969.77	604.8	875.61	627.48	3588.48	1074.57	11909.5	91.79	8368.06	857.62
	555.78	17780.9	616.2	30209.3	3844.8	3369.31	2826.6	300.99	3702.66	315	2453.4	383.04	5479.2	562.44	16489	154.81	3302.92	1243.96
	2893.51	11977.6	517.92	35029.8	2479.68	5139.69	1209.6	530.86	1209.78	720.72	212.91	699.3	4546.08	815.28	952.82	1037.09	7142.6	726.1
	1409.86	16838.5	656.76	29881.6	509.76	7466.33	3192	248.92	3547.56	376.74	3561.66	225.54	2949.12	1259.04	14471.2	212.35	40724.2	309.62
	2731.8	8779.24	627.12	31353.6	4122.72	1316.99	3078.6	254	1353.6	699.3	4277.94	165.06	4631.04	794.64	11564.5	280.85	41400.1	312.36
	40.82	27897.3	469.56	29816.3	4285.44	2396.49	3032.4	304.8	1927.47	611.1	1252.08	588.42	286.56	18.06	2239.34	676.78	4042.74	1176.83
	1860.45	15665.3	544.44	27696.6	3998.88	1219.2	2773.4	308.61	3680.1	318.78	1900.68	500.22	393.12	2692.23	5736.8	43.84	8122.4	100.01
	1522.9	16782.9	600.6	34241.3	3330.72	1061.72	1002.4	577.85	743.07	749.7	2110.77	463.68	442.08	2659.98	1407.22	920.64	41373.1	146.59
	1661.06	16655	478.92	33929	1088.64	6868.16	3318	266.7	4661.46	230.58	527.34	647.64	1873.44	1981.44	8512.9	338.39	42493.5	178.1
	2687.84	11947	419.64	26944	4534.56	2425.7	3078.6	330.2	3520.77	381.78	761.4	631.26	2105.28	104.49	16442.2	183.58	1358.94	1434.39
	1265.42	17108.1	600.6	34215.7	397.44	10361.9	364	723.9	3355.8	409.5	1646.88	541.8	3314.88	1144.23	15752.1	128.78	31356.4	389.08
	29.83	27705.5	209.04	10483.2	721.44	6619.24	3189.2	307.34	5593.47	166.32	483.63	656.46	2429.28	1515.75	16392.5	182.21	2832.9	1330.27
	896.47	17915.7	627.12	32057.6	4583.52	2343.15	3133.2	251.46	3276.84	420.84	805.11	630	1029.6	2505.18	14334.9	102.75	36593.4	132.89
	1554.3	16791.2	419.64	26979.8	2560.32	5132.07	2935.8	255.27	1534.08	672.84	989.82	616.14	2059.2	1815.03	5613.26	406.89	7727.64	774.05
	1706.59	16511.8	613.08	30144	2848.32	5038.09	1257.2	518.16	3616.65	340.2	3873.27	195.3	3576.96	1081.02	14012.6	227.42	4419.04	1082.3
	1386.31	16848.2	659.88	29913.6	480.96	8145.78	2233	382.27	1381.8	694.26	1926.06	495.18	316.8	2736.09	3038.8	548	22465.8	110.97
	2650.16	11977.6	363.48	39764.5	4744.8	2128.52	3193.4	304.8	2911.65	495.18	3305.04	255.78	2818.08	1301.61	15020.8	124.67	7226.38	798.71
	1610.82	16727.3	246.48	64963.8	754.56	6485.89	2125.2	396.24	5218.41	185.22	1507.29	560.7	2643.84	1373.85	14309.3	102.75	8735.84	875.43
	442.74	20002.1	446.16	32361	2072.16	6182.36	3143	251.46	3369.9	406.98	589.38	638.82	3958.56	166.41	4776.88	423.33	7751.78	98.64
	1199.48	17276.3	644.28	30603.5	930.24	6780.53	3330.6	255.27	1267.59	711.9	3219.03	279.72	4658.4	784.32	16490.5	182.21	320.92	1365.89
	467.86	19173.7	644.28	32130.6	1264.32	7131.05	3035.2	287.02	475.17	866.88	1879.53	502.74	1643.04	2123.34	5200.04	39.73	22546.8	469.91
	2924.91	10437.5	361.92	22412.8	1084.32	6851.65	3536.4	175.26	1538.31	671.58	1049.04	609.84	5091.84	691.44	13893.3	228.79	17193.4	511.01
	2840.13	9489.53	141.96	75454.7	4583.52	2331.72	21	735.33	3570.12	367.92	3427.71	239.4	5636.16	388.29	16352.7	165.77	47602.7	271.26
	2943.75	11941.5	101.4	76189.4	4305.6	1224.28	3059	292.1	3644.85	325.08	2189.73	423.36	154.08	2724.48	11706.5	87.68	29770.3	121.93
	615.44	17601.6	430.56	28819.2	1080	7167.88	3095.4	327.66	1436.79	685.44	2385.72	394.38	2328.48	1577.67	1517.98	886.39	49620.5	213.72
	2948.46	11933.1	469.56	30092.8	269.28	13136.9	695.8	604.52	4657.23	229.32	146.64	698.04	1882.08	1972.41	1760.8	769.94	7822.78	874.06
	1727	16396.4	171.6	5109.76	3162.24	4307.84	564.2	640.08	2883.45	500.22	3625.11	216.72	4979.52	700.47	11726.4	280.85	8673.36	863.1
	1816.49	15868.2	553.8	32849.9	2057.76	5857.24	3197.6	299.72	4356.9	240.66	342.63	684.18	3965.76	915.9	8788.38	330.17	7832.72	872.69
	2800.88	11934.5	358.8	40217.6	3054.24	4442.46	3102.4	326.39	1039.17	734.58	1490.37	560.7	4082.4	172.86	14768	115.08	12639.4	583.62
	684.52	17648.8	106.08	76924.2	2514.24	5121.91	3584	167.64	1532.67	671.58	3207.75	280.98	1261.44	2378.76	13461.6	235.64	8201.92	860.36
	1254.43	17098.4	503.88	35042.6	1365.12	6565.9	1198.4	532.13	246.75	928.62	2918.7	320.04	5610.24	508.26	14826.2	117.82	13440.3	572.66
	2306.33	14205.8	124.8	76314.9	4567.68	2252.98	3022.6	283.21	3440.4	394.38	3130.2	297.36	5679.36	437.31	16361.2	165.77	4444.6	1074.08
	2409.95	14165.5	419.64	36222.7	1405.44	6513.83	413	698.5	4908.21	215.46	855.87	626.22	3962.88	915.9	15698.1	128.78	7682.2	771.31
	2358.14	14229.4	578.76	30096.6	214.56	13091.2	3197.6	297.18	1966.95	603.54	2076.93	468.72	112.32	45.15	4632.04	441.14	7892.36	876.8
	1628.09	16628.6	182.52	6095.36	1094.4	6858	242.2	765.81	4943.46	211.68	370.83	679.14	4635.36	790.77	16605.5	165.77	8045.72	100.01
	2860.54	10213.7	670.8	30013.4	2067.84	5899.15	2118.2	396.24	4595.19	229.32	3857.76	195.3	197.28	2746.41	1493.84	897.35	8595.26	878.17
	2714.53	8880.71	432.12	29218.6	597.6	6817.36	148.4	774.7	4844.76	220.5	2903.19	321.3	4942.08	701.76	16361.2	169.88	28933.9	121.93
	3012.83	11859.5	368.16	39178.2	2580.48	5135.88	3047.8	307.34	902.4	737.1	936.24	619.92	2967.84	1248.72	7474.88	353.46	27343.5	409.63
	2293.77	14193.3	567.84	29121.3	2694.24	5271.77	2387	364.49	2483.01	536.76	111.39	694.26	2681.28	1350.63	2022.08	712.4	41520.8	312.36
	1948.37	15214.9	436.8	31505.9	4605.12	2138.68	3116.4	255.27	3719.58	308.7	4448.55	147.42	3411.36	1127.46	16473.4	180.84	29074.5	121.93
	265.33	26765.8	221.52	11897.6	1504.8	6653.53	2938.6	283.21	267.9	927.36	3165.45	291.06	3051.36	1216.47	12209.2	97.27	8591	864.47
	1034.63	17672.5	154.44	4165.12	1252.8	6650.99	3173.8	252.73	933.42	737.1	3045.6	307.44	3286.08	154.8	4718.66	427.44	9043.98	656.23
	2783.61	8875.15	683.28	31224.3	1484.64	6615.43	3119.2	322.58	387.75	902.16	4059.39	181.44	2561.76	118.68	15666.9	128.78	40789.5	308.25
	2574.8	12386.3	468	32967.7	3889.44	1214.12	2265.2	377.19	3111.87	447.3	3682.92	209.16	2903.04	1271.94	7297.38	364.42	33942.3	134.26
	2062.98	14823	433.68	29881.6	4734.72	2132.33	2910.6	256.54	1170.3	723.24	2402.64	390.6	2080.8	1794.39	15338.8	128.78	30534.3	400.04
	726.91	17679.4	305.76	21661.4	1196.64	6847.84	3084.2	298.45	3632.16	325.08	3224.67	272.16	2871.36	1282.26	2385.6	658.97	4424.72	1074.08
	178.98	28229.5	480.48	29041.9	2289.6	5331.46	2968	264.16	2450.58	539.28	769.86	628.74	5186.88	670.8	12936.2	253.45	2922.36	1293.28
	2439.78	8377.53	469.56	33123.8	4475.52	1584.96	659.4	609.6	4833.48	220.5	3847.89	195.3	2748.96	1320.96	132.06	1015.17	43395.2	308.25
	2505.72	13612.3	102.96	75564.8	538.56	7091.68	3087	326.39	827.67	734.58	368.01	679.14	2731.68	1327.41	1631.58	801.45	1571.94	57.54
	2807.16	9005.81	602.16	30191.4	3944.16	1207.77	3010	318.77	593.61	802.62	4339.98	158.76	390.24	2688.36	1499.52	893.24	43903.6	189.06
	2852.69	10215.1	110.76	76771.8	3132	4367.53	116.2	772.16	3939.54	277.2	73.32	686.7	2128.32	1755.69	2622.74	626.09	8615.14	871.32
	2921.77	10504.2	421.2	36126.7	2111.04	5589.27	253.4	763.27	3237.36	424.62	1037.76	609.84	167.04	2729.64	3890.8	493.2	12960.3	100.01
	2064.55	8220.46	28.08	69996.8	1362.24	662.94	3047.8	327.66	5057.67	197.82	245.34	695.52	5148	679.83	1398.7	17.81	17079.8	511.01
	1836.9	15677.8	645.84	31121.9	4249.44	1263.65	1568	469.9	2521.08	532.98	520.29	646.38	375.84	2697.39	15806	132.89	4899	1016.54
	2841.7	10128.9	599.04	33756.2	734.4	6619.24	3404.8	193.04	2811.54	510.3	1738.53	524.16	3893.76	924.93	3561.36	508.27	2908.16	1289.17
	2559.1	12642	567.84	31936	1245.6	7205.98	3306.8	259.08	5030.88	200.34	3907.11	191.52	3274.56	154.8	16577.1	169.88	13362.2	572.66
	295.16	25988.8	396.24	36966.4	1224	6920.23	3294.2	255.27	3577.17	354.06	3723.81	204.12	3548.16	1090.05	6854.34	374.01	7386.84	701.44
	2637.6	11878.9	213.72	67086.1	601.92	6794.5	3466.4	184.15	5830.35	133.56	2815.77	328.86	1306.08	2352.96	6179.84	380.86	4428.98	1069.97
	1201.05	17201.3	31.2	70355.2	2724.48	5257.8	824.6	593.09	3465.78	386.82	3196.47	280.98	5673.6	448.92	3885.12	493.2	44937.3	268.52
	846.23	17751.7	680.16	30406.4	138.24	12562.8	3620.4	161.29	606.3	798.84	1683.54	532.98	4106.88	176.73	15096	202.76	15568.9	528.82
	1183.78	17244.3	677.04	32656.6	4422.24	1316.99	2683.8	320.04	2732.58	517.86	1927.47	492.66	787.68	2583.87	1045.12	974.07	21064.3	464.43
	2973.58	11844.2	40.56	70762.2	4605.12	2150.11	3094	289.56	5037.93	199.08	3204.93	277.2	5004	696.6	16425.1	165.77	2581.56	1343.97
	1362.76	16806.5	672.36	32988.2	2039.04	5706.11	3214.4	285.75	1479.09	676.62	3883.14	192.78	2412	1518.33	2213.78	678.15	45276.7	263.04
	3019.11	11031	432.12	30599.7	4586.4	2222.5	3082.8	325.12	3283.89	415.8	2836.92	326.34	4619.52	793.35	3067.2	542.52	17284.2	102.75
	2794.6	9023.88	174.72	70597.1	4750.56	2070.1	3074.4	306.07	1957.08	603.54	4198.98	170.1	3283.2	1145.52	5072.24	39.73	31597.8	128.78
	890.19	17778.1	104.52	76012.8	4286.88	2371.09	2903.6	259.08	3564.48	357.84	1391.67	565.74	904.32	2556.78	16500.4	175.36	364.94	1365.89
	2226.26	14203	430.56	29308.2	3641.76	3517.9	2984.8	267.97	1404.36	686.7	510.42	647.64	69.12	2619.99	56.8	1002.84	1853.1	1405.62
	1714.44	16313	585	30753.3	3530.88	3669.03	2990.4	267.97	1308.48	701.82	2846.79	325.08	2914.56	1265.49	1770.74	764.46	39788.4	313.73
	874.49	17758.6	444.6	34435.8	2049.12	6239.51	1267	511.81	3915.57	278.46	1071.6	606.06	2780.64	1308.06	16511.8	165.77	5597.64	913.79
	1898.13	8112.04	580.32	31083.5	4269.6	2439.67	3147.2	312.42	3323.37	408.24	1801.98	512.82	4926.24	251.55	9337.92	310.99	8230.32	869.95
	1502.49	16563.2	349.44	41268.5	1645.92	6676.39	3033.8	278.13	5827.53	133.56	3921.21	190.26	5544	345.72	5058.04	39.73	25544.4	426.07
	2857.4	10354.1	577.2	31219.2	1123.2	7303.77	2909.2	261.62	3815.46	291.06	1988.1	482.58	5669.28	455.37	3528.7	509.64	2617.06	1341.23
	940.43	17764.2	386.88	38018.6	2381.76	5185.41	3032.4	265.43	702.18	757.26	3960.69	187.74	5315.04	268.32	8446.16	338.39	1273.74	1431.65
	770.87	17672.5	12.48	63376.6	4255.2	2522.22	3161.2	298.45	699.36	759.78	414.54	669.06	5441.76	571.47	2448.08	650.75	49504	249.34
	2513.57	13431.6	3.12	60399.4	888.48	6798.31	1912.4	417.83	297.51	919.8	1861.2	502.74	3918.24	168.99	4501.4	461.69	47587	267.15
	1676.76	8021.69	577.2	30512.6	3359.52	1076.96	3073	283.21	4778.49	220.5	1525.62	554.4	3284.64	1144.23	7649.54	60.28	7547.3	776.79
	2055.13	8224.63	653.64	30585.6	3117.6	1005.84	2990.4	270.51	4317.42	240.66	1480.5	558.18	4960.8	255.42	13274.2	241.12	20858.4	108.23
	598.17	17529.3	244.92	63626.2	1190.88	7322.82	1643.6	458.47	304.56	918.54	1462.17	559.44	5610.24	503.1	14.2	994.62	40761.1	139.74
	2620.33	9094.77	385.32	38101.8	466.56	8277.86	3053.4	312.42	1442.43	679.14	662.7	631.26	681.12	2587.74	7513.22	349.35	46983.5	175.36
	1692.46	16354.7	441.48	32473.6	4472.64	1595.12	1265.6	511.81	1469.22	675.36	2976.51	312.48	1933.92	1918.23	14907.2	202.76	46015.1	175.36
	659.4	17548.8	347.88	41408	3352.32	1074.42	163.8	773.43	3498.21	374.22	1618.68	541.8	5247.36	265.74	744.08	1056.27	47773.1	268.52
	152.29	28378.2	107.64	76175.4	4704.48	1996.44	3151.4	300.99	4905.39	210.42	73.32	685.44	3939.84	168.99	1637.26	798.71	46901.2	249.34
	1824.34	15676.4	196.56	68890.9	4413.6	1939.29	2926	243.84	486.45	841.68	434.28	664.02	1486.08	2227.83	10280.8	295.92	40343.6	138.37
	177.41	28157.2	385.32	23955.2	3997.44	1234.44	3281.6	257.81	2205.24	563.22	3237.36	262.08	846.72	2572.26	4830.84	417.85	34696.3	134.26
	1579.42	16503.5	377.52	38487	446.4	8633.46	744.8	595.63	1703.28	640.08	1862.61	501.48	4596.48	227.04	6911.14	372.64	2715.04	1334.38
	607.59	17516.8	527.28	28142.1	3371.04	4108.45	2965.2	271.78	369.42	903.42	3231.72	263.34	3872.16	924.93	13004.4	98.64	24050.5	454.84
	965.55	17722.5	414.96	26371.8	4203.36	2759.71	3249.4	255.27	2887.68	492.66	1353.6	568.26	1441.44	2262.66	15752.1	132.89	44502.8	186.32
	2100.66	14597.8	609.96	33784.3	2052	6220.46	184.8	772.16	3478.47	378	3199.29	273.42	4122.72	879.78	2932.3	561.7	4119.42	1143.95
	1243.44	17041.4	678.6	30891.5	4730.4	2020.57	2396.8	361.95	2956.77	475.02	1701.87	527.94	1974.24	1878.24	4024.28	487.72	592.14	1391.92
	2568.52	12195.9	617.76	33065	2184.48	5519.42	2954	275.59	4339.98	238.14	507.6	646.38	1507.68	2209.77	15307.6	200.02	47396.8	261.67
	2551.25	12446.1	241.8	61865	911.52	6771.64	1114.4	548.64	4307.55	240.66	3924.03	189	1804.32	2024.01	164.72	1017.91	49861.9	232.9
	2951.6	11812.2	380.64	38268.2	1175.04	7322.82	3145.8	292.1	1177.35	719.46	3900.06	190.26	3574.08	1066.83	4553.94	452.1	25334.2	428.81
	75.36	28157.2	414.96	26433.3	1090.08	7199.63	3185	287.02	5169.06	185.22	3341.7	245.7	3713.76	964.92	3608.22	502.79	27597.7	123.3
	2653.3	9100.33	355.68	22384.6	731.52	6662.42	588	627.38	4833.48	215.46	3898.65	190.26	3360.96	1128.75	4529.8	456.21	31149.1	127.41
	3023.82	11350.7	193.44	8456.96	164.16	12820.6	3280.2	264.16	4369.59	235.62	1668.03	532.98	3378.24	1126.17	4017.18	487.72	38321.5	331.54
	2786.75	11827.5	429	35648	4705.92	2009.14	3087	308.61	1675.08	643.86	441.33	661.5	4229.28	856.56	3261.74	526.08	46399.9	249.34
	1138.25	17320.8	653.64	32245.8	1016.64	6761.48	2958.2	238.76	3541.92	346.5	2258.82	409.5	2144.16	1736.34	10429.9	293.18	18390.4	495.94
	2957.88	11795.5	570.96	31347.2	3389.76	4084.32	3260.6	271.78	1449.48	676.62	1496.01	554.4	3745.44	952.02	15816	142.48	7484.82	767.2
	2995.56	10933.7	678.6	31365.1	768.96	6558.28	3127.6	288.29	4304.73	240.66	905.22	618.66	5627.52	392.16	14126.2	221.94	38403.9	330.17
	2810.3	9507.6	405.6	24395.5	3617.28	3524.25	2653	323.85	3423.48	388.08	782.55	624.96	4553.28	223.17	2250.7	23.29	49345	252.08
	2645.45	11745.5	43.68	70593.3	2571.84	882.65	2531.2	342.9	874.2	729.54	3168.27	280.98	5650.56	408.93	2250.7	23.29	41466.8	309.62
	1675.19	16349.2	90.48	73319.7	2872.8	4723.13	330.4	739.14	279.18	919.8	2439.3	380.52	5457.6	562.44	722.78	6.85	13447.4	569.92
	1081.73	17461.2	444.6	33336.3	2315.52	5257.8	2898	284.48	3529.23	359.1	1174.53	593.46	5634.72	397.32	691.54	1059.01	37191.2	339.76
	2603.06	11880.3	444.6	33870.1	1095.84	7221.22	2934.4	270.51	5132.4	187.74	2687.46	342.72	4252.32	851.4	11120	274	7412.4	761.72
	2477.46	13644.2	326.04	43685.1	1198.08	7301.23	2910.6	281.94	685.26	766.08	346.86	680.4	5666.4	436.02	11134.2	86.31	5706.98	902.83
	2530.84	13003.5	185.64	6781.44	2197.44	905.51	2070.6	400.05	4627.62	223.02	833.31	622.44	5512.32	331.53	11869.8	276.74	15175.5	532.93
	2810.3	9955.18	143.52	74699.5	2652.48	5224.78	3225.6	256.54	3361.44	398.16	2739.63	335.16	3487.68	156.09	7376.9	356.2	43542.9	302.77
	460.01	19140.3	24.96	67363.8	1640.16	6671.31	3220	256.54	111.39	910.98	1553.82	548.1	2524.32	1444.8	2398.38	654.86	23674.2	109.6
	2711.39	9035	3.12	60281.6	734.4	6807.2	369.6	715.01	2055.78	584.64	896.76	618.66	3502.08	156.09	9036.88	64.39	654.62	1408.36
	2573.23	12073.5	597.48	32550.4	1535.04	6661.15	3071.6	318.77	3826.74	287.28	1128	598.5	5192.64	664.35	1133.16	950.78	32400.1	131.52
	2995.56	11681.6	563.16	29164.8	1323.36	6569.71	3067.4	276.86	2622.6	521.64	1322.58	570.78	5562.72	359.91	6519.22	372.64	18954.2	489.09
	1431.84	16613.3	475.8	33098.2	1006.56	6750.05	3094	312.42	2708.61	515.34	1851.33	501.48	69.12	2612.25	14109.1	221.94	9739.78	638.42
	2694.12	9062.8	603.72	30812.2	313.92	12710.2	2930.2	273.05	3515.13	359.1	338.4	681.66	1843.2	98.04	363.52	1059.01	5753.84	852.14
	2367.56	14041.8	611.52	33365.8	2869.92	4723.13	1755.6	438.15	2812.95	504	2975.1	309.96	5443.2	297.99	4073.98	484.98	41645.8	310.99
	2877.81	10511.2	131.04	75497	1968.48	6328.41	3207.4	280.67	152.28	914.76	2684.64	342.72	162.72	2712.87	6132.98	380.86	5705.56	890.5
	127.17	28389.4	566.28	29578.2	4625.28	2178.05	2882.6	256.54	2872.17	492.66	989.82	611.1	4641.12	233.49	13162	243.86	9621.92	641.16
	2815.01	10176.2	667.68	32670.7	1091.52	7166.61	3173.8	257.81	1804.8	622.44	3825.33	192.78	3091.68	144.48	4542.58	450.73	6399.94	812.41
	2384.83	14011.2	260.52	58563.8	3509.28	3707.13	1470	478.79	2866.53	493.92	2986.38	308.7	2077.92	1787.94	10317.7	78.09	6147.18	823.37
	709.64	17571	74.88	72184.3	1409.76	6463.03	3285.8	208.28	4543.02	224.28	4475.34	142.38	5601.6	380.55	14262.5	216.46	49002.8	257.56
	2493.16	13480.2	524.16	28361	4726.08	2044.7	3196.2	257.81	4674.15	220.5	4475.34	142.38	4186.08	863.01	14768	202.76	8331.14	668.56
	2629.75	11730.2	505.44	34576.6	4656.96	2184.4	3369.8	195.58	2343.42	545.58	1235.16	584.64	496.8	2618.7	6161.38	46.58	5248.32	927.49
	1766.25	15957.2	611.52	33104.6	4662.72	2049.78	639.8	610.87	4272.3	241.92	3073.8	298.62	1163.52	52.89	11597.1	276.74	35444.6	353.46
	524.38	17792	419.64	28180.5	2856.96	4606.29	3158.4	259.08	1298.61	698.04	4025.55	181.44	4453.92	819.15	14491.1	108.23	45857.5	253.45
	1246.58	16991.4	332.28	42726.4	607.68	6732.27	3423	187.96	5473.62	170.1	3681.51	204.12	3794.4	171.57	19.88	993.25	8863.64	657.6
	2802.45	9518.72	388.44	24156.2	3813.12	3375.66	3257.8	265.43	2019.12	589.68	3192.24	267.12	5464.8	308.31	11969.2	274	6813.16	800.08
	2446.06	13780.5	670.8	32472.3	4194.72	1336.04	2590	332.74	3498.21	364.14	2993.43	307.44	5156.64	672.09	9935.74	73.98	5022.54	938.45
	2274.93	14020.9	21.84	65950.7	1699.2	6596.38	3127.6	281.94	3180.96	428.4	3252.87	254.52	889.92	2555.49	7117.04	60.28	4663.28	971.33
	931.01	17687.8	603.72	31187.2	483.84	7927.34	2882.6	251.46	211.5	918.54	3360.03	241.92	5027.04	264.45	15401.3	131.52	5725.44	853.51
	353.25	23147.7	372.84	37920	1874.88	811.53	3214.4	276.86	1360.65	685.44	1498.83	551.88	4229.28	852.69	12905	250.71	11537.5	597.32
	2110.08	14508.8	113.88	75526.4	1193.76	6922.77	3291.4	207.01	1844.28	616.14	2005.02	476.28	4020.48	895.26	14806.3	121.93	4700.2	985.03
	2229.4	8403.94	480.48	33271	822.24	6827.52	3112.2	264.16	1724.43	633.78	1479.09	553.14	561.6	2596.77	8999.96	320.58	49410.3	217.83
	2285.92	14000.1	550.68	32529.9	1152	6845.3	3199	278.13	1025.07	729.54	1237.98	583.38	234.72	2736.09	11773.2	276.74	5687.1	891.87
	1734.85	16092	196.56	68426.2	4691.52	2028.19	2844.8	292.1	1834.41	617.4	2549.28	360.36	5382.72	281.22	14055.2	106.86	692.96	1411.1
	3006.55	11466.1	316.68	22711	796.32	496.57	3116.4	264.16	3525	338.94	4303.32	160.02	2410.56	114.81	923	1034.35	43531.5	191.8
	1610.82	16358.9	602.16	31504.6	4248	2537.46	3124.8	279.4	3388.23	389.34	482.22	648.9	1454.4	2245.89	15732.2	137	33203.9	134.26
	2128.92	14421.3	670.8	32305.9	768.96	6833.87	3089.8	270.51	1336.68	689.22	3341.7	243.18	4641.12	234.78	7129.82	365.79	30720.3	395.93
	2986.14	11631.5	602.16	31714.6	3810.24	1239.52	3151.4	280.67	5145.09	185.22	2803.08	323.82	4013.28	172.86	11264.9	86.31	2656.82	1335.75
	2983	10967.1	361.92	23072	1094.4	7136.13	1423.8	482.6	3664.59	309.96	3154.17	277.2	5548.32	522.45	5827.68	393.19	49337.9	250.71
	1940.52	8155.13	603.72	31591.7	4422.24	1343.66	2443	354.33	3271.2	409.5	604.89	631.26	2738.88	1314.51	1336.22	924.75	23769.4	458.95
	1987.62	8178.76	422.76	31361.3	1167.84	6790.69	1422.4	482.6	31.02	2.52	3051.24	299.88	1814.4	2012.4	14701.3	117.82	38602.7	326.06
	2869.96	11785.8	355.68	39552	158.4	12741.9	1173.2	533.4	3591.27	322.56	3135.84	283.5	3886.56	915.9	4078.24	483.61	29449.4	123.3
	2472.75	13565	606.84	31860.5	908.64	538.48	3143	262.89	4124.25	254.52	3199.29	262.08	3767.04	939.12	9034.04	319.21	42078.9	172.62
	2516.71	13018.7	240.24	64408.3	1235.52	7165.34	3179.4	261.62	4813.74	212.94	3259.92	252	4793.76	718.53	2621.32	615.13	6726.54	801.45
	2331.45	8377.53	541.32	28337.9	4461.12	1484.63	1542.8	469.9	3843.66	283.5	1864.02	497.7	849.6	2565.81	9269.76	310.99	43500.3	302.77
	954.56	17637.7	383.76	37093.1	1725.12	6510.02	1573.6	466.09	953.16	729.54	788.19	622.44	568.8	2594.19	13339.5	102.75	2053.32	1379.59
	2995.56	11125.6	502.32	28916.5	1188	6930.39	77	745.49	3120.33	439.74	3601.14	212.94	3572.64	1055.22	11308.9	86.31	4586.6	1037.09
	945.14	17641.9	90.48	73102.1	1179.36	6922.77	1635.2	457.2	1917.6	604.8	1448.07	554.4	5268.96	269.61	13254.3	101.38	3672.12	86.31
	2557.53	9032.22	377.52	37515.5	917.28	6743.7	2576	334.01	3407.97	384.3	3787.26	192.78	5182.56	664.35	12150.9	268.52	26308.3	415.11
	2080.25	8299.69	439.92	33391.4	1512	6614.16	340.2	730.25	3489.75	361.62	2955.36	308.7	725.76	2580	9484.18	304.14	25418	426.07
	2987.71	11049.1	421.2	29301.8	1163.52	6916.42	379.4	708.66	2786.16	505.26	3070.98	296.1	1365.12	2309.1	6401.36	50.69	43312.8	306.88
	2780.47	9292.15	521.04	34135	2819.52	5092.7	3138.8	276.86	1556.64	657.72	3162.63	270.9	4644	777.87	8130.92	335.65	2837.16	1317.94
	2387.97	13907	475.8	30217	371.52	11191.2	3120.6	267.97	250.98	917.28	2102.31	439.74	3782.88	933.96	13011.5	100.01	4867.76	90.42
	1904.41	15156.6	185.64	7180.8	2003.04	5758.18	119	768.35	3420.66	380.52	2075.52	458.64	4943.52	258	1997.94	711.03	5675.74	856.25
	780.29	17589.1	669.24	31443.2	2577.6	5100.32	1069.6	554.99	5696.4	152.46	456.84	653.94	2530.08	1434.48	4348.04	469.91	23154.5	465.8
	2745.93	9133.69	258.96	58611.2	2001.6	5778.5	891.8	584.2	785.37	725.76	2828.46	318.78	161.28	2703.84	14687.1	117.82	47528.8	258.93
	2791.46	9549.3	330.72	22905.6	1080	600.71	3152.8	274.32	2793.21	504	2588.76	354.06	54.72	2578.71	9302.42	309.62	22822.2	112.34
	175.84	28032.1	663	31742.7	4311.36	1250.95	2454.2	351.79	2470.32	531.72	4265.25	162.54	4896	695.31	4326.74	471.28	38233.5	330.17
	2791.46	9866.22	148.2	4154.88	1584	6673.85	3136	270.51	2800.26	502.74	3130.2	280.98	1792.8	2025.3	8321.2	65.76	2736.34	1328.9
	1602.97	16306.1	483.6	33264.6	1853.28	6247.13	415.8	693.42	848.82	721.98	1212.6	585.9	305.28	2719.32	9181.72	313.73	26612.2	121.93
	1624.95	16290.8	322.92	22955.5	3556.8	3572.51	1905.4	415.29	5575.14	163.8	2973.69	306.18	2208.96	1669.26	8603.78	332.91	47909.4	182.21
	230.79	27182.8	287.04	20558.1	3581.28	3538.22	2783.2	300.99	5050.62	191.52	2069.88	459.9	5493.6	326.37	10023.8	75.35	6879.9	795.97
	2851.12	10543.1	394.68	35463.7	796.32	6823.71	1352.4	488.95	3516.54	336.42	2615.55	350.28	3496.32	1095.21	9208.7	65.76	1422.84	1422.06
	615.44	17419.5	418.08	28572.2	3765.6	3408.68	1230.6	516.89	652.83	777.42	2986.38	304.92	3548.16	1070.7	7172.42	363.05	34239	365.79
	2373.84	13890.3	187.2	7645.44	3866.4	1240.79	1890	416.56	2983.56	464.94	308.79	684.18	3584.16	1042.32	525.4	1063.12	41939.7	312.36
	2135.2	14357.3	140.4	74382.1	2230.56	5427.98	2857.4	260.35	2803.08	501.48	1503.06	549.36	4358.88	828.18	14357.6	106.86	49343.6	219.2
	1728.57	16042	425.88	32165.1	4464	1562.1	3249.4	210.82	4619.16	219.24	2398.41	385.56	61.92	2591.61	11553.1	274	48700.3	200.02
	887.05	17609.9	254.28	16422.4	1807.2	6269.99	2398.2	358.14	5128.17	185.22	3642.03	206.64	1283.04	2354.25	6532	53.43	4771.2	997.36
	2383.26	13870.8	336.96	41967.4	2044.8	6201.41	2375.8	360.68	3446.04	371.7	2086.8	449.82	4546.08	802.38	15577.4	179.47	7345.66	771.31
	2808.73	11735.8	542.88	32788.5	1910.88	6282.69	816.2	585.47	4782.72	212.94	3209.16	257.04	1120.32	2440.68	2818.7	578.14	4775.46	952.15
	2992.42	11378.5	402.48	24742.4	1196.64	6958.33	905.8	581.66	3699.84	302.4	266.49	689.22	4646.88	775.29	2345.84	657.6	30192	400.04
	2204.28	8430.35	358.8	37706.2	1064.16	6777.99	3501.4	175.26	4059.39	259.56	3959.28	183.96	970.56	2520.66	2202.42	674.04	6948.06	793.23
	2926.48	10776.7	396.24	35145	2643.84	5189.22	1740.2	436.88	5339.67	173.88	373.65	672.84	47.52	2556.78	1786.36	750.76	22536.8	465.8
	2227.83	14033.4	400.92	34953	1219.68	7217.41	833	584.2	855.87	720.72	624.63	628.74	2460.96	1477.05	10654.3	286.33	732.72	1409.73
	2508.86	12761.6	510.12	28938.2	1193.76	6955.79	2548	336.55	1171.71	715.68	3251.46	250.74	3849.12	918.48	3645.14	494.57	6982.14	743.91
	2617.19	11575.9	249.6	59518.7	2030.4	5875.02	2163	384.81	360.96	899.64	139.59	691.74	4860	699.18	11881.1	274	5573.5	905.57
	758.31	17551.5	234	14905.6	2730.24	5231.13	245	760.73	3251.46	409.5	2227.8	410.76	4933.44	258	11881.1	274	2837.16	1297.39
	967.12	17577.9	118.56	74850.6	1130.4	6995.16	131.6	768.35	4939.23	200.34	3089.31	289.8	2895.84	1261.62	15571.7	179.47	10855.9	609.65
	142.87	28228.1	385.32	36103.7	4690.08	2071.37	3138.8	222.25	665.52	767.34	2975.1	304.92	1274.4	2358.12	15641.3	169.88	35690.3	349.35
	1543.31	16297.8	6.24	3781.12	1103.04	7200.9	1939	410.21	2332.14	544.32	2908.83	309.96	3864.96	915.9	14058	220.57	49630.4	228.79
	2416.23	13758.2	327.6	23060.5	1205.28	6977.38	670.6	600.71	1339.5	681.66	1704.69	521.64	672.48	2580	1375.98	916.53	6070.5	823.37
	102.05	28198.9	168.48	5392.64	2050.56	5933.44	2662.8	318.77	4593.78	219.24	3386.82	236.88	1476	2225.25	13680.3	226.05	12931.9	575.4
	2777.33	9435.32	262.08	17710.1	4691.52	2086.61	2503.2	342.9	5747.16	144.9	2859.48	313.74	5048.64	684.99	14153.1	106.86	37783.4	142.48
	2464.9	13487.2	184.08	69420.8	1300.32	6563.36	960.4	574.04	3217.62	415.8	2831.28	316.26	3189.6	1159.71	11358.6	269.89	4785.4	1001.47
	2502.58	12936.7	7.8	3596.8	2273.76	5318.76	3564.4	166.37	1280.28	694.26	3919.8	185.22	2259.36	1616.37	15385.7	193.17	15219.6	100.01
	2604.63	9346.36	374.4	24167.7	904.32	6741.16	1765.4	431.8	1617.27	646.38	2848.2	313.74	2862.72	1271.94	7903.72	63.02	2842.84	1306.98
	2722.38	11600.9	488.28	29374.7	1516.32	687.07	3351.6	194.31	1582.02	651.42	2893.32	309.96	3744	171.57	9682.98	298.66	10848.8	609.65
	2964.16	11602.3	513.24	34151.7	3504.96	1169.67	1227.8	515.62	3478.47	343.98	2626.83	347.76	1985.76	1857.6	7611.2	61.65	5610.42	93.16
	998.52	17529.3	560.04	29703.7	2725.92	5231.13	1768.2	394.97	1534.08	657.72	3702.66	197.82	3509.28	1087.47	7554.4	342.5	35464.5	135.63
	1998.61	14836.9	290.16	20897.3	4258.08	2442.21	275.8	753.11	1065.96	724.5	3393.87	235.62	11.52	2452.29	7270.4	357.57	47751.8	261.67
	2149.33	14278.1	135.72	74484.5	2836.8	4632.96	1195.6	524.51	1151.97	716.94	2997.66	301.14	2203.2	1671.84	14837.6	200.02	26812.4	123.3
	2213.7	14055.7	335.4	41948.2	4432.32	1389.38	964.6	572.77	3467.19	347.76	3206.34	254.52	3477.6	1097.79	15675.4	138.37	1870.14	1394.66
	960.84	17568.2	365.04	36925.4	4393.44	2014.22	1261.4	504.19	454.02	861.84	2767.83	323.82	4356	207.69	3040.22	538.41	4034.22	1149.43
	2745.93	9237.94	102.96	73504	4190.4	2768.6	820.4	582.93	80.37	903.42	4272.3	161.28	2888.64	143.19	2847.1	569.92	12804.1	101.38
	2661.15	9300.49	414.96	31594.2	2469.6	5105.4	1030.4	560.07	1610.22	646.38	2633.88	346.5	4695.84	754.65	14224.1	106.86	48750	205.5
	1119.41	17249.9	508.56	34128.6	3918.24	3225.8	1551.2	466.09	5352.36	172.62	3711.12	196.56	3588.48	1033.29	316.66	1041.2	10719.6	100.01
	1690.89	8081.46	397.8	34609.9	325.44	12406.6	1367.8	485.14	5257.89	176.4	1335.27	563.22	4991.04	687.57	285.42	1032.98	47459.2	250.71
	769.3	17543.2	73.32	71672.3	3559.68	3552.19	3206	214.63	2287.02	548.1	3142.89	267.12	3764.16	172.86	9661.68	298.66	37651.3	334.28
	1885.57	15164.9	156	71365.1	2037.6	6200.14	2857.4	279.4	3133.02	433.44	1755.45	511.56	3492	1092.63	11033.4	272.63	5391.74	916.53
	2485.31	8648.58	366.6	36789.8	480.96	7876.54	2857.4	274.32	3355.8	385.56	136.77	690.48	2005.92	104.49	14708.4	201.39	1543.54	1415.21
	1767.82	15796	477.36	31977	3674.88	3465.83	967.4	571.5	3744.96	293.58	2078.34	448.56	4252.32	843.66	12400.9	260.3	17967.3	497.31
	2533.98	12112.5	302.64	46227.2	2371.68	5165.09	3141.6	220.98	954.57	724.5	4100.28	173.88	4135.68	866.88	5596.22	45.21	43704.8	193.17
	1862.02	15258	237.12	62763.5	1883.52	6238.24	565.6	628.65	4244.1	240.66	496.32	641.34	1224	2382.63	2641.2	604.17	352.16	1360.41
	2777.33	9613.24	315.12	22970.9	1671.84	6620.51	527.8	645.16	256.62	913.5	1199.91	585.9	4435.2	215.43	10080.6	76.72	47587	254.82
	2953.17	10932.3	419.64	34938.9	3047.04	4390.39	1187.2	525.78	4424.58	226.8	3281.07	245.7	5459.04	553.41	866.2	1038.46	6358.76	808.3
	2756.92	11644	168.48	70362.9	109.44	12330.4	2199.4	378.46	4626.21	216.72	2440.71	375.48	1265.76	2360.7	5937.02	386.34	34314.3	137
	2829.14	11716.3	65.52	70892.8	3130.56	4301.49	1031.8	558.8	3393.87	376.74	3829.56	187.74	2442.24	1484.79	10674.1	284.96	3789.98	1197.38
	2502.58	12665.7	159.12	71034.9	1509.12	6536.69	945	574.04	1171.71	713.16	3048.42	292.32	74.88	64.5	14536.5	113.71	46488	243.86
	2416.23	8455.37	219.96	12785.9	3428.64	3961.13	905.8	577.85	3247.23	405.72	160.74	691.74	4628.16	779.16	428.84	1057.64	4143.56	1109.7
	2383.26	13793	414.96	28849.9	3925.44	1242.06	1824.2	393.7	3436.17	361.62	854.46	616.14	5544	358.62	13910.3	221.94	5364.76	916.53
	1485.22	16346.4	553.8	31801.6	3358.08	1088.39	1122.8	539.75	2639.52	514.08	2017.71	469.98	2553.12	1412.55	7677.94	337.02	712.84	1394.66
	2515.14	12329.3	234	64464.6	21.6	10369.5	1692.6	405.13	243.93	913.5	473.76	646.38	2400.48	1506.72	14689.9	201.39	844.9	1415.21
	2555.96	9161.49	556.92	31471.4	810.72	6492.24	1573.6	462.28	786.78	720.72	1366.29	558.18	3548.16	159.96	9729.84	297.29	39697.5	142.48
	1819.63	8170.42	260.52	58042.9	3648.96	1202.69	1715	397.51	1126.59	718.2	3037.14	293.58	4888.8	255.42	13100.9	242.49	4747.06	1004.21
	2833.85	11705.2	433.68	33815	1118.88	7073.9	2095.8	391.16	1350.78	674.1	1692	521.64	37.44	2510.34	14075	108.23	690.12	1383.7
	2314.18	8422.01	126.36	74603.5	2125.44	5524.5	3115	222.25	1214.01	705.6	3031.5	293.58	3435.84	1104.24	1495.26	860.36	24370	443.88
	2797.74	10462.5	433.68	33726.7	2057.76	6052.82	3784.2	130.81	3237.36	406.98	1584.84	538.02	3176.64	1161	14160.2	216.46	47418.1	245.23
	423.9	20200.9	413.4	30940.2	1190.88	6992.62	2584.4	328.93	4679.79	214.2	3086.49	280.98	4668.48	763.68	4815.22	413.74	1763.64	1400.14
	1353.34	16650.8	137.28	74132.5	897.12	6729.73	2027.2	398.78	981.36	724.5	1112.49	595.98	5263.2	272.19	8191.98	65.76	31538.2	380.86
	2973.58	11140.8	118.56	74345	305.28	12975.6	646.8	603.25	1025.07	724.5	2924.34	303.66	142.56	2678.04	65.32	997.36	6013.7	823.37
	2576.37	11653.8	422.76	34850.6	4371.84	2100.58	1652	449.58	985.59	724.5	176.25	691.74	2620.8	1364.82	13786.8	110.97	1307.82	1420.69
	2826	10573.7	307.32	45701.1	3903.84	1245.87	886.2	577.85	4875.78	202.86	1703.28	519.12	3456	1099.08	14711.2	121.93	48700.3	208.24
	2745.93	9311.61	191.88	9504	3602.88	3500.12	1911	410.21	4840.53	205.38	3575.76	212.94	4093.92	873.33	2557.42	620.61	47614	252.08
	2468.04	13330.1	191.88	9521.92	2868.48	4818.38	120.4	762	4733.37	211.68	2825.64	311.22	640.8	2578.71	13727.1	110.97	43070	193.17
	2031.58	8262.16	365.04	23856.6	406.08	10746.7	1822.8	388.62	1209.78	705.6	2986.38	297.36	1684.8	2083.35	14674.3	201.39	6950.9	748.02
	379.94	21714.6	34.32	69018.9	1160.64	6743.7	901.6	576.58	3866.22	277.2	3124.56	264.6	5209.92	651.45	14100.6	217.83	4189	1094.63
	2642.31	9404.74	109.2	73632	758.88	6744.97	1391.6	481.33	1219.65	703.08	3056.88	286.02	380.16	25.8	9357.8	68.5	39084.1	316.47
	2601.49	11491.1	391.56	34598.4	4273.92	1291.59	952	571.5	2322.27	543.06	368.01	671.58	2148.48	113.52	59.64	995.99	16003.4	517.86
	1894.99	15098.2	418.08	34707.2	4199.04	2735.58	1800.4	403.86	4884.24	201.6	3156.99	257.04	2285.28	1582.83	11639.7	272.63	35607.9	349.35
	2940.61	10918.5	70.2	71237.1	1077.12	6765.29	124.6	763.27	1356.42	671.58	3080.85	278.46	306.72	2709	2531.86	626.09	9036.88	105.49
	2858.97	10668.3	379.08	35916.8	3379.68	4060.19	1920.8	408.94	1247.85	693	3830.97	186.48	82.08	2613.54	15693.8	146.59	44186.1	191.8
	795.99	17523.7	517.92	33806.1	1000.8	6700.52	2832.2	267.97	1316.94	675.36	1467.81	548.1	4379.04	211.56	3327.06	515.12	40391.9	304.14
	2669	9360.26	285.48	49098.2	3402.72	4022.09	2723	307.34	3508.08	330.12	3376.95	235.62	3551.04	1055.22	15465.2	186.32	5400.26	912.42
	2975.15	11264.6	110.76	73575.7	1877.76	6220.46	3694.6	146.05	4590.96	216.72	1555.23	540.54	3634.56	989.43	681.6	1053.53	30238.9	126.04
	1719.15	15978	140.4	73401.6	3026.88	4394.2	2147.6	383.54	470.94	837.9	3007.53	293.58	3555.36	1051.35	7017.64	364.42	748.34	1398.77
	1816.49	8178.76	418.08	34558.7	3664.8	1210.31	512.4	650.24	1061.73	721.98	3334.65	239.4	2880	1261.62	1655.72	785.01	5043.84	931.6
	2485.31	12875.6	399.36	25025.3	2629.44	5134.61	1796.2	422.91	4135.53	249.48	3759.06	190.26	4213.44	196.08	11773.2	272.63	48650.6	257.56
	1000.09	17473.7	42.12	69556.5	3077.28	4363.72	935.2	572.77	4351.26	230.58	537.21	632.52	108	2641.92	8142.28	65.76	40711.4	142.48
	1601.4	16176.8	386.88	34878.7	3759.84	3399.79	1001	562.61	2061.42	577.08	2016.3	468.72	3072.96	1191.96	1136	945.3	22259.9	463.06
	1822.77	8184.32	511.68	33852.2	3591.36	1196.34	2388.4	355.6	3217.62	408.24	2380.08	385.56	95.04	2627.73	14557.8	116.45	48450.4	197.28
	1551.16	16206	411.84	33872.6	4240.8	1333.5	1689.8	410.21	2364.57	538.02	2124.87	425.88	2194.56	1673.13	2396.96	648.01	48931.8	217.83
	2728.66	9315.78	352.56	37555.2	1706.4	758.19	1824.2	402.59	274.95	909.72	2612.73	347.76	5637.6	426.99	5712.66	394.56	31775.3	376.75
	1690.89	8098.14	227.76	64860.2	295.2	13032.7	1699.6	439.42	11.28	885.78	4259.61	161.28	2096.64	1759.56	431.68	1054.9	44189	278.11
	2780.47	11631.5	180.96	7152.64	606.24	6677.66	3521	170.18	3407.97	357.84	3097.77	269.64	316.8	2702.55	1013.88	964.48	7071.6	709.66
	1803.93	8174.59	413.4	33493.8	1704.96	6537.96	3446.8	179.07	2821.41	490.14	1139.28	592.2	1056.96	2470.35	5908.62	386.34	37824.5	330.17
	1880.86	8201	427.44	33646.1	2861.28	4909.82	316.4	734.06	1037.76	721.98	2773.47	316.26	5634.72	456.66	12349.7	260.3	15027.9	530.19
	2760.06	10046.9	408.72	31571.2	300.96	12998.5	2636.2	320.04	3413.61	351.54	3423.48	230.58	2992.32	1220.34	14197.2	213.72	41503.8	157.55
	2760.06	10044.1	375.96	35819.5	155.52	12647.9	1944.6	405.13	2010.66	584.64	3358.62	236.88	5454.72	550.83	15655.5	158.92	48422	258.93
	551.07	17457	541.32	28976.6	165.6	12748.3	1733.2	392.43	1457.94	660.24	2611.32	347.76	413.28	2647.08	3106.96	530.19	48419.2	258.93
	2651.73	11341	393.12	33592.3	1362.24	6469.38	3110.8	220.98	3142.89	427.14	891.12	612.36	4351.68	823.02	10222.6	79.46	37169.9	139.74
	2645.45	9461.73	204.36	66869.8	3453.12	3854.45	1859.2	396.24	1398.72	665.28	1701.87	517.86	3261.6	1135.2	4177.64	475.39	31754	376.75
	1461.67	16346.4	550.68	29383.7	4253.76	1320.8	1013.6	558.8	2495.7	524.16	2831.28	307.44	4577.76	789.48	15144.3	134.26	49222.9	246.6
	2642.31	11327.1	349.44	23183.4	2318.4	5213.35	2979.2	227.33	3248.64	398.16	3979.02	180.18	488.16	2609.67	957.08	1005.58	8806.84	105.49
	2833.85	11664.9	419.64	33400.3	1653.12	6631.94	3605	158.75	1135.05	714.42	2710.02	330.12	149.76	2678.04	6736.48	367.16	25338.5	110.97
	2563.81	11637.1	344.76	23159	305.28	12898.1	3518.2	170.18	2571.84	516.6	3557.43	214.2	3836.16	176.73	4218.82	39.73	23425.7	460.32
	2758.49	10229	422.76	33465.6	799.2	6591.3	1363.6	482.6	5537.07	163.8	3056.88	279.72	2570.4	1394.49	11411.1	267.15	3699.1	1202.86
	1077.02	17301.3	315.12	44313.6	1801.44	6236.97	1976.8	401.32	3413.61	349.02	2289.84	399.42	4001.76	176.73	15029.3	132.89	35132.2	354.83
	2961.02	11450.8	486.72	29840.6	3713.76	1233.17	2136.4	383.54	676.8	743.4	2160.12	418.32	4564.8	792.06	1840.32	732.95	2085.98	1364.52
	1665.77	8092.58	210.6	11802.9	1332	6503.67	2797.2	292.1	1776.6	618.66	3110.46	262.08	4229.28	198.66	12337	260.3	40639	142.48
	558.92	17419.5	421.2	33811.2	1709.28	760.73	1870.4	384.81	1739.94	623.7	3006.12	288.54	236.16	2718.03	10871.5	276.74	17113.8	504.16
	1449.11	16374.2	230.88	15034.9	771.84	6738.62	2885.4	236.22	3474.24	333.9	2010.66	468.72	82.08	63.21	3371.08	509.64	6276.4	806.93
	281.03	26090.3	218.4	12980.5	3123.36	1027.43	649.6	600.71	3385.41	362.88	2655.03	340.2	5070.24	677.25	1377.4	909.68	31139.2	386.34
	2662.72	9432.54	238.68	60267.5	1643.04	6637.02	1152.2	530.86	3615.24	309.96	2353.29	389.34	4351.68	210.27	11720.7	271.26	14661.5	537.04
	2405.24	13580.3	410.28	28666.9	1111.68	6765.29	2821	284.48	5575.14	161.28	1997.97	471.24	2615.04	1363.53	13075.4	241.12	11399.8	595.95
	2490.02	12432.2	145.08	72239.4	940.32	6663.69	2779	295.91	2779.11	495.18	2030.4	463.68	4364.64	820.44	13346.6	105.49	1417.16	1413.84
	2469.61	12990.9	313.56	44499.2	1120.32	7178.04	1776.6	422.91	2650.8	509.04	1717.38	514.08	2376	117.39	3152.4	526.08	37530.6	331.54
	2466.47	13079.9	485.16	32462.1	2069.28	5562.6	1834	414.02	1941.57	594.72	1068.78	598.5	4682.88	753.36	2472.22	634.31	47622.5	243.86
	1277.98	16773.1	294.84	21564.2	2727.36	5210.81	642.6	601.98	2690.28	505.26	2439.3	372.96	73.44	2595.48	8552.66	331.54	4791.08	91.79
	2475.89	12704.6	70.2	70944	296.64	13011.1	448	675.64	5809.2	132.3	626.04	624.96	2364.48	1519.62	1351.84	915.16	48656.3	213.72
	2397.39	13584.5	210.6	66214.4	3628.8	1207.77	2374.4	355.6	3368.49	366.66	1591.89	534.24	4582.08	234.78	8609.46	330.17	542.44	56.17
	2392.68	13590	297.96	21893.1	905.76	6687.82	1779.4	421.64	1504.47	653.94	3051.24	275.94	200.16	2707.71	2554.58	612.39	7092.9	772.68
	1709.73	8117.6	4.68	4391.68	810.72	6767.83	2042.6	393.7	1680.72	631.26	895.35	611.1	162.72	38.7	4406.26	39.73	20074.5	108.23
	2690.98	9396.4	37.44	68613.1	992.16	6670.04	1951.6	402.59	2140.38	563.22	2796.03	308.7	3499.2	1077.15	376.3	1045.31	3771.52	1194.64
	737.9	17465.3	527.28	29159.7	344.16	12126	2860.2	240.03	5163.42	178.92	2944.08	293.58	3178.08	1155.84	11869.8	95.9	48583.9	210.98
	2566.95	9488.14	390	24980.5	1923.84	6239.51	1751.4	414.02	2224.98	551.88	2466.09	367.92	2121.12	1735.05	1783.52	743.91	13448.8	564.44
	1734.85	8135.67	279.24	51891.2	3546.72	1195.07	1834	412.75	4791.18	205.38	3082.26	264.6	2337.12	1535.1	511.2	1056.27	48691.8	254.82
	2764.77	11560.6	132.6	73317.1	1978.56	5890.26	2793	292.1	2278.56	545.58	482.22	640.08	257.76	2714.16	4965.74	406.89	23209.9	461.69
	1949.94	8219.07	146.64	4400.64	1936.8	5892.8	1783.6	412.75	5659.74	153.72	3093.54	260.82	3841.92	908.16	664.56	1052.16	48958.8	250.71
	1061.32	17318	513.24	33479.7	792	6756.4	77	739.14	3369.9	362.88	3984.66	178.92	152.64	41.28	1907.06	720.62	47659.5	186.32
	1078.59	17277.7	273	53098.2	1841.76	6179.82	2277.8	365.76	3379.77	356.58	1597.53	532.98	1213.92	2380.05	10855.9	276.74	46547.6	180.84
	2656.44	11256.2	232.44	62958.1	4226.4	2599.69	3131.8	218.44	3398.1	349.02	2852.43	301.14	1807.2	2005.95	12747.3	102.75	38317.3	323.32
	1298.39	16718.9	45.24	69166.1	889.92	6700.52	3697.4	144.78	3374.13	359.1	3341.7	236.88	2279.52	1578.96	5677.16	394.56	7983.24	671.3
	2427.22	13416.3	279.24	51833.6	2136.96	5492.75	1898.4	384.81	1032.12	719.46	2876.4	298.62	2319.84	1545.42	9681.56	295.92	29848.4	398.67
	2364.42	13565	163.8	5451.52	1156.32	7044.69	1188.6	520.7	4786.95	205.38	265.08	685.44	5375.52	581.79	5256.84	402.78	15953.7	516.49
	2431.93	8531.82	54.6	69472	1499.04	689.61	1852.2	405.13	1195.68	696.78	1125.18	592.2	3836.16	908.16	12777.2	102.75	46269.3	242.49
	1631.23	8087.02	402.48	31781.1	440.64	8604.25	1801.8	384.81	3252.87	391.86	1872.48	490.14	5084.64	673.38	4231.6	471.28	26823.8	124.67
	2430.36	13344	485.16	30373.1	2816.64	4610.1	2156	379.73	3371.31	357.84	286.23	682.92	2164.32	1695.06	6806.06	58.91	6949.48	756.24
	276.32	26179.3	489.84	32595.2	1164.96	7042.15	1365	481.33	2643.75	507.78	978.54	604.8	5315.04	607.59	11869.8	269.89	36971.1	334.28
	2163.46	14132.1	215.28	12718.1	4271.04	2341.88	844.2	575.31	686.67	737.1	1844.28	493.92	5591.52	394.74	6049.2	47.95	5577.76	852.14
	2403.67	8488.73	102.96	72755.2	1297.44	6527.8	2102.8	386.08	978.54	715.68	3041.37	273.42	227.52	2711.58	3426.46	502.79	47768.8	246.6
	2538.69	11741.3	43.68	68979.2	2128.32	5497.83	1869	401.32	1160.43	706.86	2271.51	400.68	4560.48	233.49	7443.64	63.02	24479.4	109.6
	1964.07	14829.9	102.96	72748.8	57.6	11579.9	1887.2	406.4	2718.48	500.22	2103.72	428.4	5209.92	646.29	938.62	1012.43	14181.5	548
	367.38	22223.3	244.92	16162.6	228.96	13059.4	1768.2	416.56	3345.93	367.92	2279.97	399.42	3811.68	912.03	12819.8	102.75	46401.3	180.84
	2744.36	9634.09	280.8	50864.6	807.84	6607.81	1702.4	393.7	1074.42	716.94	463.89	643.86	1493.28	2200.74	12832.5	102.75	47758.9	187.69
	2508.86	12045.7	360.36	24108.8	2825.28	4742.18	3082.8	220.98	1105.44	714.42	3138.66	252	5430.24	305.73	15022.2	195.91	789.52	1389.18
	2516.71	8964.11	224.64	64601.6	1152	7226.3	1888.6	405.13	617.58	782.46	534.39	630	796.32	2563.23	495.58	1054.9	38266.2	323.32
	2381.69	13456.6	218.4	65263.4	1971.36	6249.67	2076.2	388.62	3100.59	434.7	3058.29	265.86	3510.72	162.54	15439.7	184.95	806.56	1393.29
	2449.2	12860.3	485.16	30626.6	1526.4	6537.96	911.4	570.23	2329.32	539.28	2728.35	318.78	2190.24	1669.26	14563.5	201.39	46091.8	243.86
	2565.38	11417.5	179.4	68899.8	828	6455.41	2447.2	345.44	5111.25	181.44	3378.36	233.1	1349.28	2303.94	6896.94	364.42	34852.5	138.37
	1657.92	16032.3	525.72	32890.9	842.4	6739.89	1005.2	557.53	3261.33	388.08	2614.14	345.24	3166.56	1157.13	10888.6	90.42	24681	109.6
	2706.68	11314.6	524.16	32960	2355.84	5158.74	1758.4	421.64	3626.52	306.18	2351.88	388.08	3529.44	1055.22	896.02	1027.5	4532.64	969.96
	2510.43	11997.1	316.68	43541.8	2383.2	5135.88	1087.8	542.29	3252.87	389.34	836.13	613.62	4248	202.53	11311.7	264.41	49018.4	226.05
	2439.78	12960.4	488.28	30250.2	4436.64	1652.27	105	745.49	1205.55	680.4	3041.37	268.38	4682.88	749.49	337.96	1034.35	49217.2	241.12
	2727.09	11389.7	137.28	72519.7	866.88	6715.76	2980.6	224.79	2556.33	515.34	1556.64	536.76	4904.64	261.87	15624.3	160.29	6909.72	756.24
	2510.43	11983.2	514.8	33222.4	1509.12	6386.83	2714.6	306.07	3140.07	423.36	3062.52	262.08	488.16	2604.51	2538.96	28.77	8819.62	653.49
	2457.05	12565.6	137.28	72512	1994.4	5655.31	3137.4	217.17	1339.5	665.28	3237.36	243.18	4875.84	259.29	8987.18	67.13	48325.4	201.39
	2030.01	8295.52	185.64	68025.6	3248.64	1075.69	135.8	760.73	1505.88	651.42	2082.57	433.44	3064.32	1189.38	13083.9	239.75	47876.7	246.6
	2387.97	13330.1	361.92	35756.8	4347.36	2151.38	32.2	730.25	1180.17	685.44	1050.45	598.5	4569.12	786.9	949.98	980.92	49234.2	238.38
	2340.87	13388.5	184.08	68203.5	213.12	13021.3	1285.2	490.22	3441.81	336.42	3007.53	275.94	2733.12	1300.32	5026.8	42.47	2440.98	1339.86
	2328.31	13434.3	234	60574.7	2602.08	5060.95	2821	247.65	5654.1	153.72	3399.51	230.58	3218.4	1141.65	4004.4	479.5	2740.6	1302.87
	2050.42	14535.2	57.72	69391.4	2020.32	6181.09	309.4	732.79	2681.82	502.74	3735.09	189	4096.8	864.3	12067.2	265.78	11814.4	587.73
	2376.98	8477.61	12.48	3463.68	478.08	8041.64	1913.8	379.73	4158.09	244.44	2449.17	369.18	1175.04	2398.11	3275.94	515.12	16121.3	513.75
	2402.1	13059	204.36	11526.4	305.28	12645.4	3263.4	201.93	2490.06	521.64	3010.35	274.68	2240.64	1615.08	13559.6	110.97	6763.46	743.91
	2722.38	9588.22	547.56	31233.3	4167.36	1409.7	2836.4	242.57	996.87	714.42	2921.52	289.8	272.16	2706.42	9516.84	298.66	18408.9	109.6
	2723.95	10244.3	379.08	34264.3	3569.76	1203.96	1916.6	398.78	3605.37	308.7	2770.65	307.44	5623.2	429.57	1469.7	852.14	16854	505.53
	2375.41	13000.7	549.12	30347.5	2027.52	5969	1920.8	398.78	4313.19	230.58	2707.2	322.56	5559.84	379.26	15402.7	186.32	42101.6	308.25
	2466.47	12386.3	249.6	16672	4396.32	1869.44	875	571.5	1498.83	651.42	1184.4	583.38	2193.12	1664.1	2443.82	635.68	47477.7	235.64
	2566.95	11271.5	549.12	30429.4	1985.76	5913.12	2759.4	297.18	3760.47	286.02	3058.29	260.82	1579.68	2138.82	9849.12	293.18	1890.02	1376.85
	164.85	27908.4	405.6	28629.8	2151.36	5471.16	119	750.57	3305.04	374.22	3591.27	206.64	5137.92	276.06	3334.16	38.36	4163.44	1082.3
	2387.97	12881.1	324.48	42192.6	2004.48	5633.72	1925	397.51	1056.09	715.68	2872.17	294.84	950.4	2518.08	123.54	1001.47	48990	227.42
	2419.37	8535.99	40.56	68329	243.36	13070.8	3196.2	210.82	21.15	885.78	672.57	621.18	5047.2	674.67	15557.5	171.25	4799.6	941.19
	2601.49	10957.4	301.08	22492.2	1722.24	769.62	1953	397.51	2426.61	527.94	978.54	603.54	56.16	77.4	5430.08	45.21	2077.46	1360.41
	2395.82	12782.4	343.2	39975.7	2193.12	5424.17	1925	396.24	2006.43	582.12	3692.79	192.78	4864.32	259.29	9458.62	300.03	1547.8	1404.25
	2587.36	11008.8	539.76	31928.3	218.88	13034	2083.2	386.08	5716.14	146.16	1704.69	512.82	521.28	2591.61	6319	369.9	2740.6	1278.21
	1591.98	16050.3	391.56	25383.7	1483.2	6342.38	2636.2	317.5	4833.48	200.34	2976.51	279.72	5276.16	620.49	2328.8	652.12	6174.16	97.27
	2582.65	11026.9	173.16	6700.8	2629.44	909.32	2332.4	358.14	2239.08	548.1	3082.26	255.78	3388.32	1100.37	10087.7	291.81	22951.5	461.69
	1398.87	16428.4	131.04	72590.1	1172.16	7205.98	1888.6	378.46	1331.04	664.02	4416.12	146.16	364.32	2665.14	444.46	1049.42	7666.58	678.15
	2725.52	9814.79	219.96	14182.4	1159.2	7073.9	3631.6	153.67	3461.55	331.38	4516.23	132.3	4780.8	706.92	2208.1	665.82	49038.3	228.79
	2601.49	10910.1	497.64	32623.4	1440	6350	2493.4	337.82	860.1	704.34	2329.32	390.6	2764.8	1287.42	2019.24	698.7	18545.2	109.6
	2398.96	12721.3	396.24	25863.7	4236.48	1384.3	1388.8	477.52	1057.5	714.42	3333.24	235.62	1107.36	2434.23	2.84	24.66	46810.3	183.58
	2562.24	11197.8	497.64	32604.2	2014.56	5944.87	3011.4	222.25	998.28	710.64	194.58	687.96	2700	1310.64	11618.4	267.15	5337.78	904.2
	1141.39	17048.3	377.52	34142.7	1928.16	5797.55	142.8	760.73	1841.46	606.06	273.54	682.92	69.12	2576.13	10787.7	90.42	41763.6	304.14
	2708.25	10484.8	510.12	29899.5	3872.16	3272.79	1723.4	421.64	3303.63	370.44	191.76	687.96	4600.8	776.58	13651.9	221.94	6850.08	780.9
	2931.19	11131.1	40.56	68060.2	1863.36	6142.99	1636.6	402.59	1849.92	604.8	190.35	687.96	3533.76	1046.19	7308.74	349.35	18089.4	109.6
	2579.51	10060.8	274.56	52482.6	1175.04	7089.14	2972.2	223.52	1136.46	693	3255.69	240.66	2665.44	1326.12	823.6	1035.72	7100	702.81
	2719.24	9896.8	90.48	72048.6	182.88	12849.9	299.6	736.6	2876.4	475.02	1450.89	544.32	2394.72	1495.11	3294.4	38.36	5458.48	860.36
	2890.37	11528.7	542.88	29950.7	3193.92	4175.76	2003.4	392.43	2420.97	527.94	3010.35	268.38	491.04	2600.64	14107.7	110.97	5533.74	852.14
	1053.47	17265.2	74.88	70863.4	2046.24	5567.68	1717.8	427.99	5809.2	131.04	4143.99	167.58	4952.16	677.25	482.8	1050.79	21825.4	458.95
	1970.35	14757.6	488.28	31377.9	1064.16	6722.11	1254.4	495.3	2467.5	522.9	4425.99	144.9	3594.24	1001.04	918.74	1004.21	49079.5	231.53
	2683.13	10926.8	488.28	31221.8	806.4	6722.11	411.6	688.34	988.41	705.6	1130.82	589.68	1163.52	2401.98	6956.58	361.68	44964.3	258.93
	2518.28	9086.43	521.04	29757.4	1920.96	5961.38	2863	234.95	568.23	797.58	1649.7	521.64	106.56	2626.44	1434.2	875.43	14218.5	545.26
	2891.94	11518.9	229.32	62217	1853.28	6130.29	1710.8	429.26	4136.94	245.7	2722.71	313.74	4687.2	248.97	4289.82	464.43	49097.9	241.12
	2614.05	10024.7	258.96	56739.8	1859.04	6002.02	1957.2	386.08	3733.68	288.54	1053.27	597.24	61.92	2558.07	13592.2	112.34	5244.06	912.42
	2537.12	11506.4	209.04	65867.5	1893.6	6002.02	186.2	762	4111.56	248.22	3737.91	187.74	3984.48	882.36	9930.06	291.81	48975.8	245.23
	2679.99	10871.2	333.84	23857.9	1147.68	7180.58	2412.2	347.98	963.03	700.56	3594.09	205.38	1344.96	2302.65	11067.5	265.78	5339.2	878.17
	2703.54	10621	349.44	23945	2589.12	5041.9	3673.6	147.32	1125.18	705.6	2986.38	273.42	3252.96	1130.04	8706.02	68.5	40982.6	147.96
	2607.77	10062.2	143.52	71470.1	809.28	6718.3	74.2	736.6	3171.09	404.46	3995.94	176.4	5240.16	277.35	9922.96	291.81	1613.12	1398.77
	2598.35	10102.5	20.28	63938.6	4440.96	1587.5	1961.4	381	1132.23	699.3	2903.19	288.54	2239.2	1611.21	10066.4	79.46	48324	208.24
	2720.81	11224.3	494.52	30362.9	2216.16	5379.72	2559.2	327.66	4122.84	246.96	551.31	626.22	1372.32	2284.59	5194.36	401.41	24388.5	439.77
	2712.96	9791.16	6.24	4449.28	2851.2	4535.17	2955.4	223.52	1012.38	706.86	3204.93	243.18	639.36	2569.68	8715.96	68.5	11597.1	590.47
	2703.54	10657.1	226.2	63537.9	4272.48	1343.66	380.8	699.77	562.59	798.84	1827.36	493.92	3309.12	1115.85	762.54	1041.2	3934.82	1148.06
	2309.47	13334.3	118.56	72115.2	1425.6	6352.54	1684.2	420.37	3711.12	291.06	3066.75	255.78	2953.44	1225.5	2254.96	26.03	5326.42	898.72
	2669	9748.07	379.08	33393.9	3389.76	4013.2	2790.2	259.08	3609.6	306.18	1569.33	532.98	3634.56	973.95	4224.5	468.54	6442.54	794.6
	2570.09	10137.3	193.44	67004.2	1789.92	800.1	3346	187.96	985.59	699.3	2805.9	299.88	223.2	2701.26	15595.9	158.92	995.42	1406.99
	1686.18	15911.3	216.84	64975.4	352.8	11647.2	1986.6	389.89	1442.43	653.94	871.38	609.84	5127.84	277.35	1446.98	867.21	23699.8	453.47
	2890.37	10942.1	397.8	26547.2	1981.44	6223	172.2	762	2793.21	486.36	1924.65	480.06	4338.72	212.85	2771.84	571.29	3916.36	1152.17
	2595.21	10744.7	138.84	71745.3	2678.4	5179.06	2354.8	354.33	1535.49	645.12	2969.46	274.68	2586.24	1371.27	1351.84	908.31	754.02	1372.74
	2692.55	10887.9	168.48	69474.6	1985.76	5654.04	1929.2	374.65	1008.15	701.82	2378.67	380.52	8.64	2427.78	5178.74	401.41	22284.1	460.32
	2863.68	11541.2	383.76	25373.4	3139.2	4246.88	1955.8	374.65	3203.52	391.86	2688.87	321.3	4991.04	674.67	4105.22	474.02	7511.8	682.26
	2540.26	9823.13	98.28	72107.5	807.84	6685.28	1430.8	472.44	1032.12	709.38	2659.26	332.64	3974.4	882.36	14716.9	128.78	21804.1	115.08
	2394.25	8516.53	115.44	71993.6	4181.76	1816.1	2959.6	222.25	1438.2	653.94	2951.13	277.2	5457.6	323.79	13250	232.9	23689.9	453.47
	1106.85	17126.2	394.68	31663.4	846.72	6512.56	1905.4	374.65	1703.28	623.7	174.84	686.7	1316.16	2318.13	525.4	1050.79	47866.8	235.64
	2664.29	10611.3	96.72	72057.6	3715.2	3413.76	1636.6	444.5	946.11	698.04	2666.31	330.12	3846.24	899.13	14415.8	202.76	6871.38	761.72
	1329.79	16579.9	280.8	49452.8	2196	5408.93	470.4	662.94	3210.57	389.34	728.97	617.4	3700.8	939.12	13029.9	104.12	4965.74	928.86
	1819.63	8239.92	287.04	47434.2	809.28	6684.01	3096.8	217.17	3231.72	384.3	2691.69	318.78	2528.64	1411.26	13863.5	113.71	17637.8	495.94
	2689.41	9773.09	496.08	30549.8	3470.4	3740.15	2973.6	220.98	3175.32	399.42	668.34	619.92	1774.08	2021.43	10165.8	290.44	27758.2	398.67
	2654.87	9899.58	138.84	71600.6	1844.64	6099.81	533.4	633.73	989.82	698.04	2928.57	280.98	3564	1019.1	4047	41.1	39656.3	145.22
	262.19	26425.3	171.6	69102.1	846.72	6549.39	1674.4	435.61	1466.4	651.42	2635.29	337.68	123.84	2639.34	3258.9	513.75	20996.1	112.34
	2433.5	12439.1	42.12	67750.4	4173.12	1791.97	3060.4	218.44	1032.12	705.6	2938.44	278.46	5217.12	638.55	910.22	1002.84	40220.1	301.4
	2694.12	9820.35	227.76	62241.3	3457.44	3789.68	3150	213.36	3323.37	356.58	3245.82	239.4	3447.36	1081.02	13150.6	235.64	6857.18	761.72
	1824.34	8244.09	127.92	71910.4	3939.84	3138.17	865.2	568.96	102.93	900.9	1579.2	530.46	51.84	2518.08	874.72	1024.76	17916.1	109.6
	2408.38	12543.4	299.52	22640.6	2014.56	5969	847	570.23	1029.3	699.3	2318.04	390.6	1097.28	2436.81	2456.6	624.72	42824.4	195.91
	2610.91	10477.8	32.76	66304	4439.52	1565.91	2898	226.06	1047.63	708.12	2977.92	267.12	5613.12	442.47	15473.7	178.1	16244.8	511.01
	2648.59	10516.7	179.4	8697.6	4168.8	1427.48	1988	374.65	1053.27	708.12	2884.86	287.28	3972.96	881.07	12799.9	243.86	45839	183.58
	2599.92	10440.3	123.24	3532.8	849.6	6534.15	1566.6	455.93	2797.44	485.1	1206.96	577.08	2579.04	1373.85	11049	265.78	5293.76	886.39
	2603.06	10391.6	349.44	36130.6	2000.16	6195.06	2223.2	367.03	345.45	893.34	1628.55	522.9	3512.16	1052.64	15510.7	142.48	32421.4	135.63
	2618.76	10487.5	492.96	31347.2	1903.68	6010.91	3533.6	165.1	3605.37	306.18	1149.15	585.9	4947.84	269.61	13463	226.05	28851.6	395.93
	2647.02	10491.7	185.64	67406.1	266.4	13059.4	3185	209.55	1053.27	701.82	2836.92	293.58	3640.32	967.5	2472.22	617.87	45887.3	183.58
	1397.3	16402	257.4	56988.2	4235.04	1691.64	931	562.61	5422.86	166.32	4441.5	142.38	5608.8	426.99	8338.24	68.5	13649	557.59
	2662.72	10433.3	215.28	13784.3	1624.32	6625.59	3276	196.85	2952.54	461.16	1259.13	567	227.52	2697.39	11405.4	261.67	8003.12	104.12
	111.47	28007.1	4.68	5091.84	4235.04	1715.77	1990.8	370.84	2167.17	555.66	3054.06	254.52	3693.6	940.41	12016	264.41	43001.9	197.28
	711.21	17365.3	304.2	45080.3	2845.44	4826	2336.6	354.33	1679.31	626.22	2619.78	340.2	357.12	2662.56	14102	210.98	23564.9	454.84
	2643.88	10390.3	176.28	8010.24	554.4	6893.56	674.8	590.55	1985.28	583.38	3663.18	194.04	3180.96	158.67	2600.02	595.95	39099.7	310.99
	2719.24	11063	336.96	40391.7	4070.88	2884.17	2553.6	326.39	768.45	713.16	3735.09	186.48	2314.08	1537.68	10069.2	290.44	3453.44	1216.56
	2687.84	9952.4	519.48	32337.9	347.04	11882.1	1481.2	466.09	3523.59	318.78	501.96	630	5107.68	278.64	1378.82	894.61	11016.4	101.38
	2566.95	10704.4	260.52	54576.6	4357.44	2103.12	2774.8	259.08	298.92	900.9	163.56	685.44	4764.96	708.21	10696.9	90.42	37938.1	323.32
	2686.27	9955.18	380.64	25443.8	4219.2	2604.77	2139.2	374.65	1387.44	656.46	3623.7	199.08	3195.36	159.96	326.6	1022.02	14549.3	535.67
	2775.76	10826.7	390	25868.8	3705.12	3416.3	2275	360.68	3196.47	389.34	1794.93	496.44	912.96	2528.4	1265.22	923.38	31214.4	382.23
	2775.76	10832.3	388.44	32002.6	1984.32	5949.95	2781.8	280.67	3221.85	383.04	2984.97	263.34	2216.16	1630.56	13119.4	235.64	8092.58	665.82
	2769.48	10837.8	257.4	56844.8	1830.24	6082.03	2732.8	298.45	3570.12	311.22	1188.63	579.6	2524.32	1411.26	14983.8	193.17	40075.2	143.85
	2004.89	8295.52	536.64	30292.5	4332.96	1329.69	310.8	725.17	1168.89	676.62	809.34	612.36	3605.76	986.85	2053.32	687.74	40078.1	143.85
	2282.78	13452.4	538.2	30439.7	4436.64	1548.13	1607.2	419.1	2601.45	505.26	297.51	677.88	485.28	2598.06	10368.8	287.7	5580.6	843.92
	1769.39	8209.34	396.24	26813.4	2244.96	5309.87	2212	367.03	844.59	701.82	2749.5	303.66	4573.44	779.16	10307.8	83.57	47777.3	193.17
	1229.31	16778.7	229.32	60558.1	2295.36	5214.62	3844.4	115.57	812.16	705.6	1570.74	530.46	3147.84	1155.84	14141.8	112.34	48896.3	238.38
	2865.25	11498.1	257.4	56736	2000.16	6181.09	2874.2	226.06	2671.95	497.7	611.94	621.18	5564.16	487.62	2538.96	602.8	35270	139.74
	2533.98	10216.5	266.76	19607	1892.16	6094.73	294	732.79	1786.47	611.1	2615.55	340.2	4767.84	256.71	215.84	1008.32	48869.3	241.12
	2526.13	9980.2	536.64	30394.9	1909.44	6156.96	2735.6	297.18	2622.6	502.74	2877.81	286.02	4596.48	772.71	12433.5	253.45	36221.4	139.74
	2738.08	11156.1	87.36	71525.1	861.12	6557.01	1806	378.46	2388.54	529.2	2831.28	292.32	2488.32	1434.48	13805.2	216.46	518.3	57.54
	2738.08	11145	397.8	27415	213.12	12998.5	2167.2	370.84	1018.02	691.74	1868.25	486.36	5340.96	287.67	1935.46	711.03	38528.9	316.47
	1924.82	8266.33	341.64	39102.7	345.6	11987.5	259	746.76	792.42	708.12	2278.56	395.64	4911.84	674.67	15324.6	186.32	34398.1	360.31
	1497.78	8018.91	146.64	70832.6	2007.36	5980.43	1667.4	429.26	2529.54	512.82	1308.48	556.92	2299.68	1545.42	1446.98	848.03	45562.1	247.97
	811.69	17388.9	32.76	66123.5	989.28	6596.38	2767.8	260.35	1073.01	686.7	2973.69	263.34	4121.28	851.4	15455.3	142.48	35613.6	139.74
	1987.62	14661.7	363.48	34883.8	4217.76	1609.09	2903.6	220.98	222.78	905.94	552.72	623.7	1179.36	2387.79	7085.8	356.2	47011.9	231.53
	1722.29	15737.6	397.8	30753.3	473.76	8100.06	1194.2	509.27	4485.21	216.72	1352.19	550.62	1200.96	2376.18	7459.26	339.76	1174.34	1406.99
	1474.23	16142.1	499.2	31651.8	4245.12	1744.98	1244.6	491.49	1961.31	585.9	2398.41	374.22	4056.48	185.76	907.38	982.29	48210.4	220.57
	2532.41	10386.1	48.36	68006.4	3814.56	3321.05	2030	372.11	623.22	769.86	4079.13	170.1	678.24	2563.23	10610.2	282.22	48356.7	231.53
	2518.28	9931.55	109.2	71614.7	692.64	6396.99	1484	464.82	4105.92	246.96	1501.65	536.76	4805.28	259.29	10441.3	86.31	41248.2	297.29
	2912.35	11227	226.2	62123.5	3386.88	4003.04	2900.8	220.98	3216.21	379.26	2748.09	302.4	5497.92	352.17	6720.86	363.05	48008.8	198.65
	1617.1	15951.6	511.68	30557.4	4229.28	1521.46	187.6	758.19	1862.61	599.76	1551	531.72	1321.92	2310.39	14532.3	124.67	48714.5	234.27
	2507.29	9075.31	344.76	36465.9	799.2	6357.62	649.6	594.36	1514.34	643.86	3440.4	223.02	3438.72	1078.44	3197.84	516.49	903.12	1385.07
	1433.41	16253.3	185.64	9995.52	303.84	12581.9	173.6	758.19	1673.67	624.96	1349.37	550.62	1365.12	2283.3	1248.18	924.75	33682.4	364.42
	2312.61	8519.31	341.64	24195.8	3286.08	1087.12	2896.6	220.98	2203.83	549.36	4514.82	131.04	5332.32	590.82	12155.2	260.3	8004.54	667.19
	819.54	17375	132.6	71417.6	3011.04	4371.34	2192.4	295.91	2413.92	525.42	2811.54	293.58	5588.64	411.51	15233.8	189.06	22218.7	458.95
	2535.55	10708.6	363.48	34789.1	1981.44	5636.26	2038.4	372.11	3123.15	413.28	4135.53	166.32	2223.36	1618.95	1966.7	26.03	2556	1327.53
	2290.63	13239.8	171.6	7214.08	2839.68	4940.3	2752.4	292.1	403.26	874.44	950.34	602.28	3575.52	1003.62	9487.02	73.98	24847.2	110.97
	571.48	17254.1	346.32	24308.5	940.32	6554.47	1584.8	407.67	1404.36	652.68	4053.75	171.36	2914.56	1233.24	2124.32	672.67	43182.2	198.65
	2442.92	12219.5	533.52	30593.3	1576.8	6606.54	235.2	751.84	3853.53	272.16	2019.12	453.6	4029.12	868.17	343.64	1022.02	48126.6	223.31
	2513.57	10172	502.32	31267.8	2003.04	5990.59	2143.4	299.72	3966.33	260.82	2274.33	395.64	3088.8	1172.61	1444.14	849.4	37380.1	327.43
	2508.86	11575.9	521.04	31863	1088.64	6710.68	2242.8	290.83	3238.77	370.44	748.71	614.88	5103.36	661.77	5384.64	397.3	1059.32	1402.88
	1912.26	8280.23	187.2	10254.1	2822.4	4794.25	1640.8	425.45	871.38	696.78	111.39	679.14	3595.68	989.43	2239.34	657.6	42560.2	306.88
	2496.3	8982.18	252.72	17603.8	1969.92	5974.08	1842.4	374.65	1197.09	670.32	2460.45	362.88	5374.08	295.41	71	989.14	27796.5	397.3
	2884.09	11068.6	40.56	67011.8	4263.84	1634.49	1691.2	388.62	844.59	699.3	2013.48	456.12	3267.36	166.41	5990.98	378.12	8481.66	657.6
	2899.79	11185.3	524.16	31703	37.44	11266.2	2340.8	351.79	3230.31	371.7	2093.85	424.62	3202.56	1137.78	15036.4	191.8	3825.48	1168.61
	2507.29	10037.2	390	31545.6	4379.04	1968.5	778.4	574.04	228.42	904.68	143.82	682.92	1660.32	2083.35	11554.5	261.67	15086.1	102.75
	2840.13	10974	81.12	70857	2803.68	4772.66	2143.4	302.26	311.61	897.12	2834.1	289.8	521.28	2583.87	9786.64	78.09	6790.44	765.83
	414.48	20253.7	226.2	61093.1	4262.4	1695.45	1983.8	363.22	2217.93	546.84	2563.38	347.76	2730.24	136.74	14518.1	124.67	43670.7	286.33
	2782.04	11296.5	397.8	30240	1730.88	6346.19	218.4	754.38	864.33	696.78	2731.17	303.66	2226.24	1613.79	10736.6	91.79	48542.7	241.12
	1113.13	17041.4	46.8	67610.9	309.6	12477.8	2987.6	214.63	3491.16	321.3	1390.26	545.58	1016.64	2478.09	19.88	979.55	5236.96	897.35
	2783.61	11013	397.8	28359.7	874.08	6516.37	2067.8	373.38	1711.74	618.66	2334.96	385.56	3324.96	1105.53	15358.7	183.58	47895.2	197.28
	2438.21	12184.7	528.84	31322.9	4275.36	1405.89	2104.2	373.38	3063.93	435.96	4049.52	171.36	3424.32	167.7	1405.8	876.8	10516.5	611.02
	2882.52	11106.1	17.16	62320.6	4299.84	1363.98	1292.2	481.33	1151.97	674.1	4482.39	136.08	3719.52	924.93	1408.64	875.43	41899.9	179.47
	72.22	27691.6	148.2	4944.64	4389.12	1407.16	2266.6	359.41	249.57	903.42	1505.88	535.5	3905.28	884.94	14371.8	117.82	48121	215.09
	1568.43	15950.3	258.96	54640.6	2833.92	4826	2927.4	203.2	2033.22	573.3	1727.25	504	5366.88	294.12	384.82	1027.5	9562.28	106.86
	2862.11	11398	510.12	31311.4	2642.4	5078.73	1972.6	363.22	4024.14	254.52	1246.44	567	2276.64	1560.9	671.66	9.59	29706.4	127.41
	2808.73	11357.7	380.64	25720.3	4265.28	1507.49	2490.6	332.74	3259.92	361.62	214.32	684.18	4803.84	691.44	2753.38	568.55	27457.1	398.67
	2234.11	8555.45	92.04	71475.2	2010.24	6098.54	2030	363.22	2748.09	486.36	2569.02	346.5	43.2	2480.67	15123	139.74	5229.86	894.61
	2369.13	12409.9	257.4	55252.5	1524.96	6329.68	2122.4	372.11	1966.95	583.38	2657.85	320.04	4586.4	772.71	6311.9	367.16	6662.64	750.76
	730.05	17326.3	527.28	30860.8	3538.08	1210.31	611.8	601.98	1679.31	622.44	1074.42	592.2	1293.12	2324.58	14127.6	113.71	22988.4	458.95
	2507.29	9621.58	517.92	30938.9	292.32	12861.3	183.4	756.92	3113.28	406.98	1060.32	593.46	4900.32	673.38	15316.1	184.95	33320.3	139.74
	1727	15645.8	321.36	41748.5	3157.92	4199.89	2118.2	302.26	3430.53	330.12	3195.06	239.4	207.36	2683.2	1809.08	730.21	36624.6	141.11
	1763.11	15461	527.28	31175.7	1988.64	5994.4	145.6	750.57	2550.69	506.52	2900.37	274.68	1392.48	2262.66	86.62	990.51	16341.4	508.27
	2265.51	13388.5	251.16	17464.3	2229.12	5322.57	2167.2	304.8	4716.45	202.86	2525.31	352.8	4661.28	746.91	5205.72	398.67	46470.9	234.27
	103.62	27886.2	524.16	30872.3	1981.44	5993.13	2129.4	295.91	2136.15	556.92	1549.59	530.46	1836	1972.41	13847.8	213.72	48008.8	217.83
	2788.32	11197.8	371.28	33440	3139.2	1051.56	2829.4	231.14	5408.76	165.06	4551.48	123.48	3068.64	1177.77	14407.3	120.56	5087.86	915.16
	1697.17	8180.15	288.6	46809.6	4164.48	1719.58	2865.8	222.25	21.15	6.3	2915.88	269.64	403.2	2630.31	447.3	1037.09	47802.9	197.28
	2808.73	11051.9	129.48	3968	345.6	11794.5	2948.4	207.01	3602.55	302.4	1525.62	532.98	4086.72	855.27	10263.8	287.7	42838.6	304.14
	2847.98	11352.1	235.56	16145.9	999.36	6573.52	2949.8	207.01	1919.01	589.68	4239.87	158.76	344.16	2661.27	5315.06	397.3	20438.1	110.97
	894.9	17308.3	4.68	59130.9	4148.64	1911.35	2035.6	361.95	607.71	776.16	2852.43	284.76	1067.04	2448.42	13386.3	226.05	44863.5	257.56
	1546.45	8081.46	60.84	68426.2	1118.88	631.19	2961	201.93	4733.37	201.6	2505.57	355.32	2450.88	1452.54	4389.22	445.25	31971.3	135.63
	2797.74	11221.5	23.4	3083.52	234.72	13028.9	656.6	591.82	3715.35	286.02	2113.59	419.58	128.16	2632.89	869.04	998.73	1651.46	1385.07
	2824.43	11329.9	291.72	22197.8	1936.8	6141.72	2091.6	372.11	3264.15	357.84	1603.17	522.9	2233.44	1602.18	4163.44	467.17	47756	223.31
	2499.44	10484.8	366.6	33946.9	4304.16	1381.76	2725.8	297.18	3537.69	312.48	781.14	612.36	4718.88	721.11	9367.74	72.61	13258.5	563.07
	2808.73	11101.9	276.12	50526.7	1239.84	6537.96	130.2	744.22	5140.86	175.14	2171.4	409.5	309.6	2675.46	1421.42	865.84	6624.3	750.76
	2846.41	11313.2	368.16	33660.2	4217.76	1846.58	2417.8	341.63	3224.67	366.66	633.09	618.66	460.8	2601.93	11483.5	258.93	12065.7	580.88
	174.27	27644.3	336.96	39601.9	4381.92	1840.23	2126.6	370.84	1049.04	681.66	3251.46	235.62	3780	903	8470.3	69.87	27908.7	395.93
	2240.39	13565	388.44	31287	3085.92	1031.24	2375.8	346.71	3149.94	385.56	3893.01	176.4	3417.12	1079.73	14772.3	134.26	13879.1	105.49
	475.71	18128.4	99.84	71207.7	1798.56	6073.14	1757	381	5053.44	180.18	1136.46	584.64	4165.92	838.5	3690.58	478.13	46419.8	186.32
	2306.33	12653.2	252.72	57488.6	3892.32	3213.1	1162	518.16	135.36	900.9	2212.29	403.2	1838.88	1968.54	2973.48	532.93	43618.1	286.33
	2493.16	9064.19	240.24	58819.8	1293.12	6484.62	1153.6	520.7	2105.13	560.7	3007.53	254.52	848.16	2542.59	759.7	1034.35	5104.9	912.42
	642.13	17191.5	338.52	38652.2	3539.52	1214.12	1426.6	468.63	2822.82	476.28	242.52	681.66	3372.48	1091.34	12461.9	250.71	48001.7	209.61
	1731.71	15590.2	393.12	27480.3	3699.36	1258.57	2025.8	358.14	1175.94	669.06	4407.66	144.9	4086.72	853.98	1224.04	926.12	18122	489.09
	1350.2	16432.6	74.88	69694.7	4168.8	1694.18	2753.8	265.43	3646.26	294.84	2629.65	330.12	4646.88	750.78	857.68	1008.32	42922.3	302.77
	103.62	27858.4	85.8	70863.4	4318.56	1381.76	2756.6	287.02	3701.25	287.28	2483.01	357.84	3428.64	1075.86	972.7	960.37	1784.94	1371.37
	491.41	17808.7	202.8	12208.6	2786.4	4596.13	2858.8	220.98	2488.65	512.82	2872.17	277.2	5592.96	448.92	1336.22	901.46	14454.2	535.67
	2309.47	8562.4	104.52	70928.6	2639.52	5052.06	2098.6	306.07	4954.74	186.48	2253.18	396.9	3479.04	167.7	5377.54	46.58	1121.8	1398.77
	2318.89	12543.4	333.84	24623.4	4279.68	2270.76	2975	204.47	1381.8	650.16	3364.26	228.06	2988	1203.57	3389.54	494.57	32432.8	365.79
	2329.88	8559.62	180.96	9745.92	1648.8	6584.95	2272.2	297.18	1500.24	640.08	1057.5	592.2	465.12	2599.35	10887.1	269.89	40009.9	145.22
	185.26	27501.2	391.56	30833.9	1936.8	6107.43	1374.8	472.44	1689.18	618.66	2267.28	394.38	5574.24	470.85	658.88	1041.2	7213.6	690.48
	2499.44	9561.81	296.4	45652.5	4423.68	1560.83	2268	298.45	1204.14	665.28	1582.02	524.16	5588.64	424.41	11174	257.56	971.28	1380.96
	2078.68	14255.8	152.88	5415.68	349.92	11635.7	2767.8	248.92	2646.57	492.66	2790.39	291.06	2204.64	1631.85	837.8	1017.91	23251.1	456.21
	2387.97	8591.59	157.56	5799.68	4358.88	1394.46	2864.4	210.82	2908.83	463.68	1855.56	485.1	4186.08	833.34	10881.5	269.89	45688.5	243.86
	1510.34	15964.1	344.76	24696.3	2979.36	4385.31	1597.4	424.18	1907.73	589.68	1684.95	507.78	3104.64	1163.58	905.96	974.07	42751.9	304.14
	1573.14	15887.7	210.6	13620.5	436.32	8665.21	1610	398.78	1624.32	626.22	1490.37	534.24	4032	863.01	857.68	997.36	12427.8	575.4
	2361.28	8574.91	168.48	68492.8	4407.84	1671.32	1639.4	431.8	3096.36	396.9	4017.09	171.36	848.16	2541.3	14188.6	115.08	6658.38	758.98
	1796.08	15205.2	294.84	22711	2823.84	4989.83	2989	193.04	833.31	695.52	1907.73	477.54	368.64	2644.5	522.56	1041.2	43930.5	198.65
	130.31	27872.3	226.2	59964.2	3984.48	2994.66	1632.4	436.88	2710.02	486.36	1205.55	572.04	2639.52	1324.83	2445.24	609.65	9293.9	639.79
	2463.33	11820.6	210.6	13689.6	1900.8	5782.31	2261	300.99	5668.2	148.68	1880.94	481.32	5571.36	470.85	14232.7	202.76	47906.5	204.13
	2472.75	11720.5	7.8	4771.84	4235.04	2418.08	2980.6	191.77	1120.95	672.84	1257.72	561.96	4315.68	215.43	14258.2	116.45	18086.5	489.09
	894.9	17269.4	269.88	20286.7	1988.64	843.28	2858.8	217.17	4289.22	226.8	2791.8	289.8	1634.4	2094.96	535.34	1041.2	6682.52	768.57
	2436.64	12015.2	388.44	30988.8	2787.84	4587.24	2990.4	191.77	2870.76	468.72	307.38	672.84	290.88	2678.04	3865.24	474.02	1015.3	1386.44
	2474.32	10309.6	29.64	65033	3159.36	4188.46	2857.4	200.66	221.37	902.16	1706.1	504	61.92	2525.82	2751.96	564.44	11067.5	597.32
	2036.29	14392.1	240.24	58662.4	204.48	12922.3	2767.8	247.65	5689.35	146.16	2361.75	376.74	3087.36	1168.74	3950.44	472.65	39548.4	304.14
	2477.46	10404.1	140.4	70391	3795.84	3322.32	1955.8	361.95	1920.42	587.16	1088.52	588.42	455.04	2601.93	1686.96	756.24	37104.6	327.43
	1499.35	8053.66	205.92	12847.4	488.16	7520.94	788.2	571.5	2688.87	487.62	84.6	671.58	3372.48	170.28	857.68	993.25	7257.62	687.74
	29.83	27103.6	336.96	38552.3	4140	1451.61	2220.4	307.34	4633.26	205.38	2184.09	405.72	10.08	2417.46	4011.5	471.28	19412.8	474.02
	127.17	27862.5	268.32	52537.6	1126.08	6677.66	2301.6	294.64	3106.23	390.6	3398.1	224.28	4590.72	767.55	11209.5	256.19	47565.7	195.91
	2494.73	11108.9	126.36	70286.1	4294.08	1577.34	212.8	753.11	611.94	766.08	2760.78	293.58	4625.28	250.26	430.26	1028.87	26372.2	405.52
	2430.36	8701.4	166.92	68489	2027.52	5530.85	154	750.57	3089.31	395.64	3075.21	245.7	2200.32	1634.43	5613.26	390.45	6685.36	724.73
	2312.61	12487.8	279.24	21169.9	4142.88	1935.48	1544.2	454.66	2371.62	525.42	3382.59	225.54	5523.84	376.68	12160.9	257.56	20324.5	110.97
	1122.55	16930.2	255.84	18590.7	3441.6	3799.84	2987.6	190.5	3068.16	427.14	2580.3	340.2	3143.52	1150.68	4795.34	406.89	35551.1	345.24
	1694.03	15672.3	166.92	7125.76	329.76	12228.8	2315.6	289.56	3887.37	265.86	1221.06	568.26	5281.92	606.3	2384.18	621.98	14072.2	105.49
	2009.6	14460.2	215.28	63892.5	1543.68	6337.3	2181.2	311.15	1978.23	578.34	2451.99	360.36	3787.2	897.84	2669.6	579.51	28120.3	394.56
	1328.22	16446.5	276.12	20911.4	3710.88	3392.17	3008.6	194.31	1714.56	613.62	3457.32	217.98	2132.64	1701.51	6198.3	52.06	44362.2	265.78
	1483.65	8048.1	312	24664.3	1781.28	6115.05	2241.4	307.34	1077.24	675.36	1560.87	525.42	208.8	2675.46	2348.68	635.68	6615.78	775.42
	1113.13	16951.1	134.16	70379.5	4296.96	1582.42	2840.6	207.01	558.36	793.8	252.39	679.14	270.72	2680.62	8758.56	320.58	41008.2	294.55
	2312.61	12468.3	324.48	40920.3	1054.08	6649.72	2191	311.15	3110.46	386.82	1528.44	529.2	836.64	2542.59	76.68	21.92	34922.1	353.46
	2259.23	13209.2	95.16	70823.7	1972.8	6088.38	2842	209.55	4801.05	195.3	2233.44	398.16	4322.88	216.72	4356.56	446.62	45545.1	187.69
	447.45	18833.1	160.68	69065	3229.92	4114.8	2318.4	284.48	1243.62	658.98	4077.72	167.58	3641.76	954.6	3809.86	42.47	21923.4	456.21
	2149.33	13950	312	24709.1	4328.64	1412.24	2203.6	284.48	2774.88	478.8	1170.3	577.08	70.56	2547.75	12872.3	106.86	42425.3	304.14
	1803.93	15119	151.32	69749.8	4292.64	1680.21	2506	328.93	5350.95	165.06	1245.03	563.22	1991.52	1821.48	12826.9	106.86	19593.2	471.28
	2479.03	11488.3	363.48	33726.7	1491.84	6267.45	2515.8	327.66	1432.56	642.6	2838.33	277.2	2880	1237.11	13487.2	113.71	47395.3	194.54
	2149.33	13944.5	237.12	58752	283.68	12952.7	632.8	595.63	5107.02	175.14	1806.21	490.14	5430.24	321.21	12586.9	106.86	5123.36	904.2
	808.55	17279.1	115.44	69812.5	1118.88	6677.66	2293.2	300.99	3709.71	283.5	1990.92	456.12	4400.64	798.51	11922.3	260.3	5178.74	883.65
	1926.39	8333.05	85.8	70383.4	354.24	11324.6	3588.2	156.21	3049.83	432.18	1959.9	466.2	5224.32	283.8	3221.98	39.73	4491.46	1011.06
	1781.95	15230.2	344.76	25013.8	4017.6	1350.01	3012.8	193.04	4420.35	216.72	2343.42	379.26	4322.88	808.83	11294.7	254.82	15482.3	516.49
	1229.31	16643.9	246.48	58010.9	2210.4	5336.54	2214.8	311.15	544.26	797.58	1814.67	488.88	5207.04	632.1	10393	284.96	11047.6	597.32
	21.98	26950.7	251.16	17926.4	992.16	6525.26	2226	311.15	5171.88	171.36	2085.39	422.1	5561.28	405.06	2294.72	645.27	41579	169.88
	2180.73	13801.3	123.24	69909.8	1284.48	6480.81	2850.4	199.39	903.81	685.44	1022.25	593.46	2177.28	1656.36	10251	84.94	13805.2	550.74
	1356.48	16354.7	391.56	29821.4	1784.16	6064.25	2081.8	364.49	1738.53	608.58	3403.74	223.02	4965.12	664.35	15445.3	147.96	3170.86	1231.63
	1403.58	16201.8	335.4	37932.8	668.16	6422.39	2203.6	312.42	1215.42	660.24	1469.22	534.24	319.68	2663.85	14874.5	190.43	34173.7	360.31
	2006.46	14443.5	374.4	31686.4	4416.48	1564.64	2137.8	314.96	3127.38	379.26	1078.65	588.42	1177.92	2380.05	10843.1	94.53	26206.1	406.89
	1987.62	14499.1	201.24	12339.2	1781.28	6087.11	2150.4	314.96	2081.16	560.7	596.43	617.4	175.68	2657.4	15294.8	143.85	47450.7	195.91
	2296.91	8606.88	391.56	29356.8	4307.04	1483.36	2611	314.96	1294.38	652.68	1020.84	593.46	2105.28	1723.44	441.62	1027.5	4480.1	1012.43
	2475.89	10794.7	219.96	60911.4	1589.76	6586.22	2098.6	293.37	349.68	884.52	1159.02	578.34	5343.84	577.92	12493.2	247.97	14021.1	545.26
	1797.65	15116.3	249.6	57463	4363.2	1428.75	2066.4	306.07	1135.05	667.8	1687.77	505.26	2488.32	1421.58	3947.6	471.28	36577.8	331.54
	1053.47	17069.2	120.12	3697.92	2596.32	4983.48	2301.6	311.15	1794.93	601.02	413.13	645.12	3458.88	1057.8	8535.62	326.06	18954.2	479.5
	741.04	17258.2	351	34886.4	1719.36	6338.57	162.4	751.84	3202.11	361.62	121.26	676.62	2740.32	1278.39	4406.26	438.4	30673.4	131.52
	2439.78	11819.2	374.4	31531.5	4412.16	1531.62	3018.4	193.04	1497.42	635.04	1919.01	473.76	488.16	2586.45	12106.9	257.56	6506.44	779.53
	2457.05	9906.53	335.4	25095.7	285.12	12857.5	1034.6	543.56	2402.64	519.12	4251.15	156.24	2967.84	154.8	3415.1	489.09	24918.2	112.34
	2428.79	8743.1	382.2	30987.5	4371.84	1913.89	2212	361.95	1524.21	632.52	1075.83	588.42	4327.2	218.01	13146.4	108.23	23015.4	116.45
	1397.3	16203.2	390	28372.5	1674.72	6517.64	2314.2	311.15	1077.24	672.84	1974	461.16	2970.72	1204.86	10393	87.68	42137.1	301.4
	1709.73	8235.75	218.4	61638.4	3769.92	1296.67	2195.2	317.5	4475.34	212.94	1938.75	469.98	1352.16	2282.01	8696.08	321.95	42141.3	301.4
	962.41	17176.2	347.88	35088.6	4148.64	2778.76	1603	398.78	1467.81	637.56	2807.31	282.24	5509.44	371.52	9362.06	297.29	47389.7	221.94
	943.57	17183.2	375.96	26368	342.72	11826.2	2321.2	298.45	1522.8	632.52	4382.28	146.16	3294.72	1105.53	14147.5	116.45	2612.8	1305.61
	2466.47	10747.5	330.72	25201.9	2823.84	4862.83	2752.4	276.86	3475.65	317.52	2000.79	448.56	128.16	2623.86	12564.2	245.23	47693.5	216.46
	80.07	27615.1	201.24	65449	904.32	553.72	2214.8	320.04	1436.79	640.08	1490.37	531.72	295.2	2670.3	1354.68	885.02	47798.6	209.61
	2468.04	9693.86	221.52	59883.5	1722.24	6319.52	2192.4	321.31	1937.34	582.12	537.21	619.92	5097.6	655.32	15238	143.85	3680.64	1189.16
	1690.89	15613.9	177.84	66873.6	210.24	12929.9	2136.4	317.5	3768.93	275.94	2856.66	269.64	5580	443.76	15468.1	152.07	1375.98	1391.92
	1073.88	17001.1	107.64	69552.6	1137.6	6649.72	2207.8	283.21	3045.6	405.72	2587.35	335.16	946.08	2505.18	11536.1	256.19	6529.16	741.17
	2474.32	11103.3	149.76	5512.96	214.56	12947.6	3014.2	205.74	891.12	685.44	2849.61	270.9	302.4	2667.72	15478	163.03	42131.4	190.43
	2375.41	8641.63	129.48	69729.3	1556.64	6421.12	1254.4	483.87	231.24	899.64	2855.25	269.64	169.92	2652.24	6000.92	50.69	38943.5	308.25
	2472.75	11213.1	123.24	69428.5	1967.04	5612.13	2182.6	322.58	1580.61	626.22	387.75	652.68	5565.6	465.69	13918.8	208.24	1486.74	1386.44
	2469.61	10924	254.28	54769.9	1127.52	6658.61	2618	313.69	3156.99	370.44	1617.27	515.34	2842.56	1246.14	167.56	997.36	42534.7	302.77
	2372.27	12113.8	32.76	65072.6	391.68	10873.7	1797.6	375.92	315.84	890.82	2701.56	298.62	2530.08	1390.62	8683.3	321.95	29119.9	393.19
	1965.64	14519.9	371.28	31449.6	1372.32	6356.35	2063.6	311.15	2529.54	500.22	2604.27	318.78	2780.64	1264.2	12138.2	256.19	959.92	1371.37
	2463.33	11468.9	18.72	61710.1	3634.56	3416.3	2340.8	304.8	3045.6	429.66	1415.64	538.02	1493.28	2181.39	14063.7	204.13	1131.74	1385.07
	1436.55	8045.32	318.24	25324.8	4409.28	1584.96	2335.2	290.83	5831.76	122.22	2594.4	326.34	2615.04	1332.57	11645.4	95.9	34757.3	142.48
	2245.1	13182.8	385.32	30307.8	4109.76	1438.91	3018.4	200.66	4407.66	216.72	1587.66	519.12	5541.12	482.46	15353	178.1	33793.2	361.68
	2447.63	10527.9	132.6	69685.8	260.64	13008.6	2970.8	187.96	3127.38	376.74	2920.11	258.3	4066.56	851.4	3615.32	476.76	47675.1	204.13
	1624.95	15729.2	28.08	3134.72	2075.04	5467.35	2142	320.04	2344.83	525.42	1453.71	534.24	5574.24	451.5	13302.6	110.97	41624.5	294.55
	102.05	27727.7	361.92	33084.2	1290.24	6463.03	1404.2	468.63	4045.29	248.22	3141.48	238.14	5258.88	286.38	5976.78	375.38	23170.1	116.45
	1295.25	16461.8	349.44	25641	390.24	10889	2335.2	298.45	2467.5	509.04	2605.68	316.26	1982.88	1825.35	8196.24	326.06	16510.3	504.16
	1995.47	14424	152.88	69149.4	1316.16	6432.55	135.8	742.95	2732.58	480.06	3502.44	210.42	5460.48	522.45	9085.16	306.88	6560.4	764.46
	2475.89	9407.52	332.28	38826.2	918.72	6474.46	2143.4	334.01	1479.09	635.04	3654.72	189	313.92	2661.27	15470.9	161.66	39353.9	304.14
	2472.75	9485.36	330.72	39447	3715.2	2697.48	1621.2	431.8	3034.32	405.72	1793.52	490.14	5575.68	436.02	11355.7	93.16	36496.8	331.54
	2378.55	12059.6	193.44	65912.3	3722.4	2701.29	2101.4	334.01	3041.37	412.02	2169.99	405.72	4040.64	189.63	14280.9	198.65	8762.82	649.38
	2248.24	13064.6	366.6	31622.4	1419.84	6290.31	2741.2	266.7	2917.29	458.64	2542.23	343.98	2394.72	125.13	15123	186.32	35375	346.61
	324.99	23812.1	93.6	69844.5	4371.84	1466.85	3234	198.12	3269.79	347.76	1233.75	563.22	3540.96	1008.78	3707.62	474.02	4387.8	1024.76
	2458.62	9720.27	209.04	64194.6	856.8	6399.53	219.8	750.57	1314.12	648.9	2718.48	294.84	3846.24	881.07	7836.98	67.13	1657.14	1371.37
	2326.74	12237.6	330.72	39357.4	4404.96	1554.48	2815.4	226.06	1646.88	617.4	2683.23	299.88	5544	478.59	3608.22	42.47	2945.08	1245.33
	2202.71	13602.5	42.12	65881.6	3666.24	1262.38	2143.4	336.55	3691.38	283.5	1869.66	480.06	159.84	46.44	15324.6	179.47	46283.5	189.06
	1708.16	8248.26	93.6	69777.9	3309.12	4053.84	2108.4	321.31	1928.88	582.12	4142.58	162.54	3212.64	166.41	2333.06	28.77	11354.3	102.75
	1774.1	15171.8	18.72	3701.76	1375.2	6343.65	1587.6	426.72	4210.26	230.58	2794.62	280.98	4548.96	772.71	7612.62	330.17	45604.7	189.06
	2439.78	8834.84	60.84	67307.5	4387.68	1667.51	2028.6	347.98	2820	471.24	258.03	676.62	1746.72	2025.3	200.22	1000.1	42455.2	197.28
	1902.84	14657.5	62.4	67434.2	4191.84	2668.27	2105.6	321.31	2931.39	456.12	2770.65	286.02	1238.4	2343.93	2335.9	627.46	4735.7	932.97
	2169.74	13776.3	216.84	15338.2	388.8	9579.61	2346.4	283.21	3028.68	405.72	2012.07	439.74	1861.92	1940.16	2455.18	602.8	46661.2	191.8
	342.26	22916.9	60.84	67289.6	2797.92	5046.98	28	725.17	1125.18	666.54	26.79	647.64	904.32	2519.37	15462.4	154.81	36025.4	142.48
	2392.68	11986	216.84	60382.7	1530.72	6244.59	2129.4	340.36	1050.45	672.84	2781.93	283.5	2224.8	1595.73	11037.7	258.93	43897.9	274
	2469.61	9499.26	332.28	25550.1	1861.92	839.47	2875.6	193.04	4321.65	221.76	1975.41	457.38	4790.88	265.74	8223.22	326.06	1465.44	1380.96
	2270.22	12551.7	361.92	26229.8	2521.44	5001.26	3005.8	186.69	854.46	686.7	1511.52	527.94	1483.2	2186.55	7774.5	326.06	13663.2	552.11
	2165.03	13793	201.24	65193	1667.52	6517.64	2305.8	278.13	1063.14	671.58	2883.45	262.08	175.68	2650.95	14597.6	134.26	29426.7	128.78
	2223.12	13420.5	85.8	69441.3	4381.92	1678.94	3192	203.2	4994.22	180.18	2010.66	439.74	5366.88	301.86	13277	226.05	5075.08	891.87
	2278.07	12471.1	361.92	32367.4	1572.48	6526.53	1951.6	359.41	4782.72	194.04	3367.08	224.28	2108.16	1715.7	11536.1	254.82	32286.5	364.42
	2119.5	13975.1	296.4	45039.4	3921.12	3128.01	1554	408.94	891.12	682.92	3498.21	210.42	5247.36	614.04	13106.6	230.16	1500.94	1378.22
	2419.37	8759.78	143.52	69370.9	4312.8	1722.12	838.6	565.15	290.46	893.34	1508.7	527.94	545.76	49.02	7391.1	338.39	4126.52	1053.53
	1879.29	14706.2	215.28	61008.6	4111.2	1964.69	2172.8	334.01	3885.96	263.34	2676.18	299.88	2364.48	125.13	14075	202.76	31857.7	137
	967.12	17124.8	31.2	3092.48	2718.72	4721.86	2202.2	281.94	1895.04	585.9	2898.96	259.56	2796.48	1256.46	10739.5	274	42906.7	298.66
	2326.74	12200	375.96	26868.5	4145.76	1685.29	3073	209.55	2322.27	526.68	3743.55	180.18	2547.36	1373.85	11811.6	100.01	13529.8	554.85
	1128.83	16813.4	248.04	56984.3	1958.4	5612.13	2825.2	199.39	458.25	824.04	1725.84	497.7	1200.96	2361.99	14905.7	141.11	29321.6	128.78
	2119.5	13965.3	160.68	68102.4	1195.2	6551.93	1234.8	486.41	2332.14	525.42	2688.87	297.36	3192.48	1130.04	13457.3	220.57	36670.1	328.8
	147.58	27673.5	81.12	69008.6	118.08	12298.7	931	556.26	555.54	791.28	4358.31	147.42	2224.8	1593.15	4309.7	447.99	19171.4	475.39
	343.83	22821	385.32	29146.9	707.04	6341.11	2111.2	287.02	227.01	898.38	800.88	607.32	2854.08	1238.4	14177.3	200.02	39568.3	301.4
	2469.61	9228.21	326.04	25701.1	2394.72	5078.73	1555.4	424.18	3911.34	260.82	4399.2	143.64	3670.56	932.67	6303.38	54.8	36932.8	326.06
	1997.04	14375.4	135.72	4774.4	4160.16	1573.53	2760.8	243.84	2787.57	473.76	2976.51	250.74	4775.04	265.74	4331	445.25	1299.3	1382.33
	2427.22	10477.8	358.8	26251.5	4160.16	1579.88	1575	426.72	1587.66	622.44	1773.78	491.4	1527.84	2154.3	667.4	1031.61	42029.2	297.29
	1946.8	14514.4	372.84	30656	3718.08	3370.58	1561	449.58	5459.52	160.02	1910.55	472.5	4726.08	706.92	1208.42	923.38	26542.6	401.41
	2303.19	8659.7	85.8	69299.2	3754.08	2707.64	2053.8	337.82	2934.21	454.86	2457.63	355.32	2869.92	1233.24	10256.7	86.31	45718.3	239.75
	2317.32	8659.7	99.84	69258.2	4308.48	1758.95	1079.4	534.67	2910.24	458.64	321.48	666.54	780.48	2545.17	725.62	1026.13	46248	231.53
	2453.91	11353.5	382.2	29870.1	2715.84	4709.16	2800	209.55	2492.88	502.74	2236.26	394.38	5361.12	565.02	10549.2	91.79	1219.78	1379.59
	2468.04	9271.3	322.92	40267.5	1049.76	6576.06	2059.4	335.28	3285.3	343.98	2561.97	336.42	4680	726.27	12574.1	108.23	47540.2	208.24
	2419.37	10416.7	212.16	63063	4386.24	1535.43	3441.2	171.45	221.37	898.38	3885.96	172.62	3939.84	866.88	14972.5	142.48	24188.3	113.71
	2442.92	11532.8	341.64	25807.4	1571.04	6482.08	2340.8	346.71	1214.01	656.46	1553.82	521.64	1972.8	113.52	779.58	1011.06	42969.2	297.29
	1739.56	15315	149.76	5771.52	1860.48	5817.87	268.8	735.33	1318.35	646.38	327.12	665.28	141.12	2626.44	654.62	1031.61	10669.9	104.12
	2416.23	10365.2	84.24	69146.9	4350.24	1741.17	2252.6	326.39	1316.94	646.38	3416.43	219.24	1932.48	112.23	3325.64	494.57	43041.6	295.92
	141.3	27679.1	330.72	37081.6	1568.16	6316.98	1608.6	435.61	389.16	868.14	2798.85	275.94	1196.64	2363.28	781	1009.69	40950	291.81
	989.1	17083.1	205.92	13881.6	2043.36	5467.35	2529.8	323.85	437.1	832.86	3000.48	248.22	993.6	2478.09	13904.6	206.87	3301.5	1219.3
	144.44	27661	113.88	68464.6	339.84	11877	2142	342.9	5820.48	123.48	2707.2	293.58	2561.76	1360.95	4120.84	463.06	47483.4	206.87
	1821.2	14868.8	126.36	68730.9	175.68	12637.8	2027.2	344.17	2750.91	476.28	16.92	638.82	1576.8	2122.05	14356.2	126.04	34322.8	357.57
	2416.23	8787.58	188.76	66014.7	1084.32	6631.94	2276.4	323.85	2889.09	461.16	2287.02	385.56	5215.68	623.07	14043.8	202.76	22800.9	117.82
	1489.93	15837.7	308.88	25217.3	1595.52	6554.47	1608.6	434.34	872.79	682.92	2561.97	335.16	5495.04	370.23	9396.14	75.35	21308.5	453.47
	2439.78	8900.17	249.6	55898.9	3692.16	3383.28	3502.8	165.1	1687.77	609.84	3794.31	176.4	1126.08	2401.98	1915.58	706.92	28610.2	128.78
	750.46	17191.5	37.44	65225	1056.96	6587.49	2112.6	285.75	3656.13	286.02	3846.48	173.88	1532.16	2150.43	8777.02	317.84	42252.1	298.66
	135.02	27686	4.68	58278.4	3965.76	3004.82	2725.8	292.1	668.34	725.76	145.23	676.62	738.72	2547.75	13247.2	110.97	46789	223.31
	2193.29	8649.97	42.12	65647.4	4348.8	1694.18	207.2	750.57	3493.98	311.22	164.97	677.88	1869.12	1929.84	796.62	998.73	19840.2	465.8
	183.69	27323.2	34.32	3034.88	2126.88	5403.85	2268	325.12	1054.68	670.32	1250.67	558.18	5294.88	291.54	776.74	1008.32	33374.3	142.48
	255.91	26275.2	148.2	68992	4332.96	1743.71	1577.8	427.99	2962.41	448.56	4461.24	136.08	1048.32	2447.13	5163.12	46.58	34449.2	143.85
	83.21	27551.2	374.4	26995.2	1612.8	6560.82	3427.2	172.72	2415.33	512.82	2556.33	336.42	4213.44	819.15	149.1	993.25	7743.26	667.19
	119.32	27694.4	163.8	67468.8	1723.68	6257.29	2132.2	361.95	5102.79	172.62	1738.53	495.18	3477.6	1038.45	9853.38	286.33	43488.9	283.59
	2136.77	13856.9	124.8	68526.1	2738.88	5128.26	3050.6	205.74	4268.07	224.28	3424.89	217.98	1499.04	2172.36	7283.18	342.5	24696.6	427.44
	2237.25	12982.6	341.64	25922.6	2744.64	5124.45	1598.8	397.51	2522.49	496.44	1653.93	506.52	4039.2	851.4	10801.9	95.9	22867.7	117.82
	2238.82	12932.6	326.04	25856	2692.8	5107.94	1576.4	445.77	1063.14	669.06	789.6	607.32	509.76	2573.55	6212.5	365.79	46524.9	193.17
	2004.89	14304.5	333.84	35994.9	1743.84	6154.42	1782.2	375.92	1656.75	612.36	1381.8	539.28	2491.2	1409.97	14719.7	138.37	9282.54	637.05
	2326.74	8687.5	352.56	26247.7	4354.56	2021.84	2158.8	361.95	3203.52	355.32	2578.89	316.26	263.52	2665.14	14288	123.3	16746.1	500.05
	2453.91	9082.26	326.04	39717.1	1984.32	5534.66	1533	416.56	3188.01	357.84	2904.6	257.04	4855.68	272.19	10022.4	83.57	46497.9	193.17
	2226.26	13195.3	249.6	55673.6	3686.4	2646.68	1660.4	388.62	1339.5	642.6	1166.07	573.3	1128.96	2399.4	4032.8	465.8	1341.9	1375.48
	84.78	27545.6	17.16	60866.6	4358.88	1870.71	2377.2	289.56	3135.84	367.92	2384.31	365.4	5407.2	318.63	3917.78	468.54	39892.1	147.96
	2370.7	11933.1	355.68	26355.2	4353.12	1657.35	2312.8	349.25	854.46	682.92	1319.76	546.84	4406.4	790.77	13609.3	215.09	29294.6	391.82
	1456.96	15880.8	332.28	36243.2	1707.84	6318.25	2118.2	354.33	1433.97	633.78	1940.16	464.94	3018.24	1181.64	722.78	1022.02	26738.6	398.67
	1937.38	8408.11	271.44	50167	3540.96	3462.02	2118.2	355.6	2466.09	504	4050.93	166.32	4453.92	784.32	563.74	1028.87	27577.8	393.19
	2422.51	9807.84	305.76	43162.9	2482.56	969.01	1780.8	375.92	5782.41	129.78	2260.23	389.34	2874.24	1229.37	13595.1	117.82	2328.8	1333.01
	2168.17	13684.5	141.96	69095.7	1444.32	6245.86	200.2	750.57	2805.9	469.98	3006.12	246.96	1536.48	2146.56	805.14	991.88	37797.6	316.47
	2179.16	8656.92	96.72	69168.6	2031.84	5467.35	1597.4	397.51	5527.2	156.24	1490.37	527.94	2282.4	1535.1	12355.4	249.34	37659.8	317.84
	2394.25	11791.4	310.44	41961	4042.08	1398.27	2051	294.64	179.07	897.12	274.95	672.84	5436	527.61	13916	205.5	42209.5	297.29
	2403.67	10547.3	330.72	36605.4	3391.2	3929.38	2788.8	208.28	5194.44	167.58	2653.62	299.88	1558.08	2132.37	3494.62	42.47	23898.6	442.51
	2278.07	12252.8	371.28	26931.2	1720.8	6256.02	110.6	736.6	259.44	894.6	2306.76	380.52	5326.56	577.92	5491.14	49.32	46992.1	198.65
	2232.54	8697.23	21.84	61995.5	4371.84	1568.45	2028.6	316.23	415.95	844.2	2542.23	338.94	4069.44	844.95	14969.6	186.32	44575.2	197.28
	398.78	20491.4	382.2	28884.5	655.2	6426.2	2158.8	341.63	1373.34	638.82	4074.9	165.06	3579.84	174.15	9193.08	72.61	47153.9	201.39
	522.81	17240.2	263.64	52427.5	911.52	6438.9	1584.8	443.23	3211.98	352.8	824.85	604.8	5559.84	438.6	13041.3	230.16	19084.8	475.39
	1949.94	14421.3	3.12	57831.7	4354.56	2007.87	1821.4	372.11	5604.75	151.2	805.11	606.06	4703.04	713.37	2260.64	642.53	36219.9	143.85
	7.85	26537.9	157.56	68043.5	1098.72	6624.32	3201.8	200.66	1174.53	657.72	2243.31	391.86	2432.16	1446.09	7029	352.09	3097.02	1231.63
	2450.77	9408.91	357.24	26521.6	4150.08	1569.72	2279.2	325.12	4664.28	199.08	620.4	613.62	2687.04	1288.71	1880.08	712.4	43062.9	293.18
	2406.81	10607.1	204.36	64480	1529.28	6202.68	2730	269.24	596.43	759.78	4097.46	163.8	5034.24	654.03	8491.6	324.69	42771.8	297.29
	2218.41	8694.45	324.48	39799	1576.8	6357.62	2045.4	322.58	551.31	790.02	2710.02	291.06	3754.08	895.26	13420.4	220.57	24469.4	113.71
	2394.25	10495.9	26.52	63230.7	4138.56	1671.32	1538.6	411.48	4906.8	183.96	2047.32	425.88	4196.16	208.98	13038.4	109.6	2354.36	1330.27
	2268.65	12287.6	369.72	30240	4080.96	1869.44	2994.6	184.15	1761.09	598.5	2738.22	286.02	1239.84	2337.48	4015.76	465.8	8369.48	108.23
	1755.26	15126	372.84	27147.5	1774.08	811.53	2031.4	318.77	4682.61	197.82	3292.35	226.8	2638.08	1310.64	15370.1	150.7	40825	152.07
	127.17	27642.9	162.24	7443.2	3939.84	3063.24	2640.4	308.61	3794.31	269.64	3141.48	235.62	2668.32	138.03	1439.88	820.63	47229.2	210.98
	199.39	27081.4	380.64	28591.4	1496.16	6206.49	2161.6	341.63	1020.84	670.32	2543.64	337.68	928.8	2505.18	10101.9	284.96	3886.54	1106.96
	2431.93	8943.26	99.84	68824.3	1800	5900.42	2731.4	271.78	2983.56	406.98	3510.9	206.64	2649.6	1304.19	12342.6	108.23	1040.86	1365.89
	2446.06	9086.43	377.52	29617.9	4104	1464.31	2671.2	303.53	2987.79	410.76	290.46	670.32	4631.04	741.75	11514.8	252.08	34197.9	357.57
	1058.18	16909.3	226.2	58558.7	1735.2	6120.13	2384.2	285.75	4981.53	178.92	2538	338.94	1632.96	2085.93	11423.9	250.71	22137.8	453.47
	1827.48	14754.8	238.68	17213.4	263.52	12943.8	3743.6	133.35	250.98	894.6	1913.37	469.98	4142.88	829.47	2256.38	642.53	3863.82	1113.81
	2449.2	9326.9	113.88	67955.2	1163.52	6569.71	3077.2	207.01	3560.25	297.36	659.88	612.36	14.4	113.52	14083.6	119.19	17422	491.83
	1865.16	14625.6	232.44	16777	1735.2	6108.7	2017.4	309.88	1621.5	613.62	2107.95	413.28	5035.68	652.74	15189.7	182.21	31418.9	372.64
	1692.46	15426.2	137.28	68755.2	3407.04	3872.23	2388.4	307.34	164.97	895.86	2671.95	296.1	1166.4	65.79	13981.3	119.19	23148.8	452.1
	1778.81	14970.3	159.12	67577.6	2005.92	5476.24	2128	354.33	2494.29	497.7	3089.31	239.4	4695.84	714.66	9851.96	82.2	9921.54	620.61
	1849.46	14667.3	143.52	68702.7	203.04	12804.1	2784.6	229.87	5483.49	157.5	2308.17	379.26	3435.84	1052.64	1492.42	806.93	4791.08	920.64
	2447.63	9243.5	375.96	27907.8	2639.52	4911.09	2039.8	335.28	4060.8	243.18	2578.89	312.48	100.8	2581.29	11105.8	95.9	18807.9	112.34
	2373.84	10144.2	135.72	4979.2	2095.2	5411.47	2044	332.74	16.92	8.82	2295.48	381.78	4474.08	779.16	8666.26	320.58	4271.36	1030.24
	2413.09	11556.5	92.04	68826.9	3700.8	2766.06	2788.8	227.33	3613.83	288.54	2997.66	246.96	424.8	2599.35	8453.26	324.69	43009	293.18
	147.58	27558.1	371.28	27473.9	2702.88	4861.56	1597.4	436.88	2983.56	413.28	1690.59	500.22	3951.36	189.63	2273.42	637.05	6202.56	780.9
	2369.13	10202.6	375.96	29035.5	2725.92	4636.77	2234.4	331.47	843.18	681.66	3489.75	209.16	2151.36	1666.68	11318.8	94.53	1566.26	1364.52
	2227.83	12846.4	20.28	61251.8	4334.4	1812.29	277.2	730.25	3355.8	330.12	84.6	666.54	4027.68	850.11	11551.7	252.08	31170.4	376.75
	2019.02	14178	257.4	53231.4	2662.56	4900.93	2378.6	311.15	5350.95	161.28	3694.2	182.7	102.24	2582.58	2272	637.05	8538.46	650.75
	2406.81	10750.3	230.88	16764.2	2782.08	4864.1	3073	205.74	4877.19	185.22	1917.6	468.72	3339.36	1083.6	174.66	994.62	22.72	1328.9
	2369.13	11830.3	375.96	28517.1	1651.68	6507.48	240.8	742.95	961.62	672.84	4557.12	118.44	2069.28	1741.5	11368.5	94.53	7545.88	105.49
	2425.65	11065.8	230.88	16770.6	1133.28	6597.65	260.4	736.6	1457.94	628.74	2490.06	347.76	1182.24	67.08	5269.62	393.19	43730.3	274
	1986.05	14269.7	371.28	29344	2384.64	998.22	3158.4	204.47	2980.74	413.28	1407.18	535.5	51.84	2467.77	15402.7	165.77	45611.8	238.38
	2413.09	11521.7	333.84	35481.6	4119.84	2007.87	2276.4	351.79	3909.93	258.3	2561.97	317.52	4845.6	273.48	8961.62	309.62	6260.78	775.42
	1535.46	8159.3	313.56	40835.8	3221.28	4094.48	2025.8	321.31	1586.25	616.14	1983.87	444.78	3538.08	998.46	3916.36	467.17	40110.7	294.55
	1723.86	15255.3	241.8	17646.1	211.68	12846	2140.6	350.52	2127.69	546.84	2473.14	350.28	5054.4	650.16	12716.1	237.01	38929.3	304.14
	2424.08	11089.4	135.72	68332.8	4246.56	1888.49	2252.6	330.2	1906.32	579.6	1194.27	567	3748.32	893.97	579.36	1023.39	35492.9	342.5
	196.25	27091.1	369.72	27567.4	4163.04	1993.9	3137.4	205.74	3006.12	425.88	2388.54	362.88	63.36	2490.99	14921.4	143.85	29457.9	130.15
	2224.69	12870	354.12	31537.9	1765.44	5943.6	1544.2	426.72	3018.81	389.34	597.84	613.62	1451.52	2202.03	634.74	1023.39	40092.3	294.55
	100.48	27565.1	346.32	26800.6	1630.08	6530.34	2154.6	280.67	3584.22	292.32	1046.22	587.16	139.68	54.18	8299.9	324.69	4782.56	919.27
	1409.86	15979.4	326.04	38586.9	3784.32	2750.82	1174.6	505.46	5555.4	153.72	2777.7	275.94	3736.8	897.84	6351.66	361.68	2093.08	1342.6
	2424.08	9599.34	358.8	27201.3	4001.76	2898.14	2142	350.52	5776.77	129.78	2566.2	315	3867.84	868.17	2925.2	530.19	7697.82	665.82
	2213.7	13163.3	355.68	30062.1	4141.44	1567.18	2410.8	292.1	348.27	878.22	1872.48	476.28	30.24	103.2	8218.96	71.24	45583.4	238.38
	2408.38	10860.1	115.44	67493.1	2092.32	5405.12	2177	341.63	2738.22	473.76	406.08	640.08	5081.76	290.25	7000.6	352.09	6674	713.77
	1299.96	16317.2	324.48	39164.2	4076.64	1854.2	3085.6	205.74	3809.82	267.12	2592.99	307.44	1810.08	110.94	1418.58	826.11	27806.4	390.45
	2033.15	8490.12	372.84	28645.1	1437.12	6230.62	2011.8	304.8	2968.05	409.5	1184.4	568.26	2265.12	1542.84	8366.64	324.69	11236.5	589.1
	1238.73	16436.8	357.24	29545	2803.68	4522.47	3294.2	186.69	2067.06	555.66	1930.29	464.94	2963.52	158.67	1309.24	889.13	4390.64	957.63
	1904.41	14458.8	352.56	32753.9	4000.32	1376.68	1540	426.72	1122.36	660.24	1954.26	457.38	5198.4	290.25	2281.94	627.46	46950.9	205.5
	1923.25	14406	193.44	65347.8	3968.64	1356.36	1373.4	467.36	1638.42	609.84	2539.41	333.9	4772.16	269.61	262.7	1001.47	3974.58	1068.6
	2227.83	12600.3	209.04	61612.8	2370.24	5078.73	170.8	746.76	3543.33	298.62	532.98	616.14	285.12	2653.53	9222.9	298.66	7474.88	671.3
	2417.8	11207.6	240.24	57276.2	1513.44	6183.63	3129	205.74	3995.94	249.48	2354.7	367.92	4813.92	272.19	485.64	1015.17	46583.1	220.57
	91.06	27501.2	235.56	57699.8	3536.64	3451.86	847	562.61	1393.08	633.78	1539.72	520.38	66.24	2496.15	6473.78	58.91	44392	258.93
	1634.37	15533.3	361.92	27558.4	1717.92	6184.9	1318.8	471.17	1120.95	660.24	4191.93	157.5	4547.52	763.68	526.82	1017.91	43256	205.5
	2391.11	9830.08	347.88	33801	1596.96	6504.94	2720.2	290.83	3027.27	386.82	2353.29	367.92	5129.28	639.84	2892.54	532.93	6233.8	774.05
	2381.69	9898.19	46.8	65473.3	1061.28	6521.45	2170	358.14	4042.47	244.44	2752.32	279.72	259.2	2656.11	3469.06	479.5	46338.9	224.68
	1932.67	14376.8	143.52	68202.2	3045.6	4296.41	3092.6	205.74	1738.53	598.5	88.83	666.54	5476.32	501.81	15079	146.59	44985.6	195.91
	2397.39	10812.8	285.48	22854.4	4317.12	2132.33	2028.6	327.66	5335.44	161.28	2514.03	341.46	1817.28	1968.54	1015.3	946.67	24509.2	428.81
	2365.99	8793.14	330.72	26611.2	1196.64	6512.56	2210.6	278.13	1574.97	616.14	4024.14	166.32	4392	788.19	14434.3	191.8	1047.96	58.91
	1185.35	16535.4	76.44	67799	3725.28	2618.74	2002	312.42	1679.31	604.8	3216.21	229.32	4004.64	851.4	6391.42	57.54	4294.08	1023.39
	1866.73	14554.7	113.88	67377.9	2037.6	5424.17	2409.4	288.29	2935.62	449.82	1387.44	536.76	1774.08	109.65	12515.9	109.6	46887	212.35
	1540.17	15654.2	360.36	27701.8	3234.24	4080.51	2774.8	229.87	2556.33	487.62	2428.02	355.32	5112	642.42	1283.68	21.92	6286.34	758.98
	2263.94	12138.9	351	30755.8	4188.96	2632.71	2361.8	341.63	1964.13	570.78	2540.82	323.82	2371.68	1474.47	11174	95.9	36752.4	146.59
	2361.28	10003.8	351	30373.1	1709.28	6229.35	2774.8	204.47	62.04	880.74	3193.65	230.58	3407.04	175.44	1184.28	923.38	42247.8	293.18
	1166.51	16570.2	358.8	28819.2	1126.08	6587.49	1512	454.66	1307.07	641.34	3869.04	171.36	5317.92	576.63	3180.8	41.1	23293.7	449.36
	2331.45	10209.5	351	30293.8	2216.16	5265.42	2391.2	275.59	1917.6	577.08	2007.84	433.44	4017.6	848.82	1446.98	816.52	46899.8	209.61
	32.97	26904.8	63.96	66663.7	1248.48	6460.49	2023	297.18	4509.18	206.64	3470.01	210.42	4779.36	270.9	14073.6	120.56	16341.4	105.49
	1723.86	15192.7	354.12	29231.4	1584	6172.2	2160.2	279.4	5604.75	149.94	1934.52	462.42	4007.52	850.11	1760.8	730.21	36215.7	145.22
	1359.62	8087.02	205.92	63443.2	2193.12	5299.71	2168.6	356.87	500.55	805.14	2683.23	291.06	4743.36	691.44	14728.2	141.11	4286.98	987.77
	2370.7	11703.8	361.92	27939.8	2684.16	5005.07	2154.6	354.33	105.75	889.56	2726.94	283.5	133.92	2609.67	2117.22	660.34	46503.6	220.57
	2328.31	10466.7	88.92	68410.9	1429.92	6228.08	1422.4	463.55	2485.83	496.44	122.67	671.58	4995.36	650.16	5405.94	390.45	46357.3	197.28
	554.21	17028.9	361.92	28014.1	1504.8	6178.55	1422.4	463.55	3395.28	322.56	3939.54	168.84	2846.88	1230.66	12829.7	232.9	44901.8	249.34
	2392.68	10868.4	327.6	26612.5	1085.76	6565.9	1997.8	344.17	679.62	716.94	2550.69	315	273.6	2652.24	339.38	1005.58	38564.4	156.18
	1212.04	16460.4	195	12551.7	2144.16	5354.32	1517.6	417.83	3378.36	325.08	2340.6	369.18	4756.32	686.28	9469.98	290.44	2587.24	1268.62
	76.93	27380.2	349.44	33346.6	2692.8	4707.89	1944.6	355.6	2994.84	428.4	2639.52	297.36	3915.36	860.43	5725.44	382.23	4366.5	959
	2369.13	10712.7	210.6	59787.5	4144.32	2019.3	607.6	598.17	177.66	894.6	148.05	674.1	594.72	56.76	2348.68	30.14	30940.4	379.49
	1373.75	16069.8	157.56	67184.6	1595.52	6347.46	1537.2	427.99	2124.87	545.58	3457.32	211.68	3597.12	959.76	4420.46	43.84	6470.94	727.47
	2081.82	8573.52	299.52	43883.5	4217.76	2376.17	2035.6	290.83	4201.8	226.8	2949.72	249.48	629.28	2547.75	13015.7	110.97	4092.44	94.53
	2328.31	10138.7	329.16	35819.5	1594.08	6384.29	2429	297.18	2258.82	527.94	1184.4	567	1838.88	1947.9	14136.1	121.93	28033.6	389.08
	753.6	17097	146.64	67945	367.2	11079.5	2255.4	351.79	4299.09	219.24	2339.19	369.18	954.72	2488.41	13288.4	113.71	36066.6	332.91
	1092.72	16750.9	310.44	41054.7	3775.68	2651.76	2773.4	223.52	3000.48	390.6	1906.32	468.72	1055.52	2434.23	13495.7	117.82	28018	389.08
	1241.87	16400.6	112.32	67287	4102.56	1748.79	3085.6	185.42	3564.48	293.58	2509.8	340.2	3889.44	861.72	647.52	1013.8	3628.1	1178.2
	2260.8	12090.2	207.48	62434.6	3525.12	1239.52	2507.4	323.85	1803.39	589.68	2024.76	428.4	139.68	2610.96	2253.54	632.94	37732.2	313.73
	902.75	17002.5	307.32	25744.6	1704.96	6205.22	3287.2	186.69	2980.74	420.84	2437.89	352.8	3795.84	875.91	14454.2	190.43	26718.7	395.93
	1862.02	14526.9	137.28	67774.7	2691.36	5031.74	204.4	746.76	3960.69	252	2708.61	286.02	4531.68	248.97	8541.3	72.61	27039.6	393.19
	2398.96	11396.6	341.64	27301.1	663.84	6389.37	3166.8	201.93	707.82	706.86	1621.5	507.78	47.52	2452.29	15215.3	178.1	18790.9	476.76
	2084.96	13890.3	297.96	24733.4	2900.16	1068.07	1521.8	452.12	1524.21	618.66	2490.06	343.98	3396.96	1059.09	14823.4	184.95	30751.5	382.23
	1824.34	14643.6	347.88	30936.3	1752.48	5939.79	1349.6	467.36	2673.36	476.28	2772.06	273.42	781.92	2536.14	9090.84	302.77	40157.6	149.33
	2219.98	12528.1	34.32	64107.5	2701.44	4672.33	1876	364.49	1077.24	661.5	176.25	675.36	4331.52	225.75	15174.1	149.33	29058.9	389.08
	2256.09	12081.9	344.76	33907.2	2242.08	5213.35	1566.6	433.07	3847.89	262.08	2336.37	369.18	2557.44	1349.34	13289.8	221.94	5357.66	98.64
	2304.76	10194.3	187.2	65626.9	3862.08	1348.74	2710.4	259.08	3801.36	265.86	3694.2	181.44	3938.4	192.21	15165.6	149.33	39717.4	150.7
	2298.48	10217.9	140.4	67796.5	1702.08	6141.72	2724.4	248.92	978.54	667.8	3537.69	200.34	5332.32	303.15	1116.12	19.18	32123.2	139.74
	1588.84	15558.3	230.88	57792	3870.72	3177.54	1002.4	544.83	1369.11	632.52	1890.81	471.24	528.48	2560.65	5887.32	375.38	37701	313.73
	2287.49	10280.4	62.4	66323.2	283.68	12581.9	2718.8	288.29	638.73	729.54	2540.82	316.26	3509.28	1007.49	11458	95.9	38703.5	156.18
	2270.22	11994.3	346.32	30365.4	108	12200.9	2353.4	321.31	4490.85	206.64	3510.9	204.12	2190.24	1612.5	12048.7	106.86	694.38	1354.93
	2190.15	13325.9	293.28	24143.4	1608.48	6134.1	3094	186.69	2079.75	550.62	1995.15	435.96	90.72	2550.33	2611.38	576.77	43672.1	272.63
	2333.02	10664.1	280.8	22462.7	4344.48	1997.71	2758	217.17	2485.83	493.92	3111.87	235.62	3556.8	980.4	839.22	13.7	13920.3	108.23
	1739.56	8380.31	195	12714.2	1169.28	6525.26	1491	455.93	1631.37	606.06	3966.33	167.58	3496.32	175.44	14421.5	190.43	45915.7	230.16
	423.9	19287.6	159.12	66857	967.68	6422.39	2490.6	325.12	3333.24	330.12	3599.73	191.52	3386.88	1061.67	781	986.4	46497.9	201.39
	1670.48	15376.2	304.2	25561.6	1992.96	5429.25	3199	198.12	2932.8	447.3	1947.21	456.12	227.52	2647.08	2222.3	641.16	9022.68	639.79
	434.89	18866.5	215.28	58771.2	256.32	12861.3	1001	544.83	1954.26	569.52	3482.7	207.9	2358.72	129	2043.38	28.77	41417.1	173.99
	309.29	24383.4	319.8	26629.1	1689.12	6029.96	2256.8	274.32	2323.68	517.86	73.32	661.5	705.6	2541.3	14800.7	184.95	15583.1	509.64
	1953.08	8476.22	10.92	58932.5	1415.52	6228.08	2420.6	278.13	991.23	666.54	3472.83	209.16	3245.76	174.15	1898.54	705.55	45309.4	241.12
	2166.6	13513.6	18.72	60453.1	2671.2	4762.5	2251.2	335.28	644.37	727.02	3962.1	167.58	3349.44	1073.28	11264.9	246.6	46628.5	213.72
	2391.11	11360.5	29.64	3495.68	1608.48	6122.67	2431.8	302.26	1555.23	613.62	3962.1	167.58	5126.4	635.97	9386.2	291.81	27302.3	130.15
	1924.82	8484.56	232.44	57585.9	2757.6	1042.67	2039.8	285.75	2044.5	555.66	2463.27	347.76	5091.84	641.13	541.02	1012.43	32907.1	358.94
	1986.05	8484.56	347.88	32412.2	4125.6	1643.38	2714.6	252.73	2136.15	541.8	1982.46	439.74	3006.72	1175.19	15351.6	157.55	7270.4	105.49
	2259.23	8807.04	154.44	67086.1	2753.28	5073.65	1892.8	361.95	2973.69	425.88	3664.59	183.96	5.76	2386.5	10854.5	264.41	44985.6	197.28
	2256.09	10419.4	37.44	64372.5	1684.8	6285.23	3094	194.31	3056.88	375.48	3076.62	238.14	2416.32	1443.51	663.14	1008.32	24825.9	115.08
	2386.4	11096.4	344.76	28618.2	2496.96	4979.67	2378.6	269.24	2240.49	527.94	3333.24	221.76	4030.56	842.37	11706.5	250.71	45259.7	195.91
	2318.89	10737.8	205.92	62503.7	2024.64	5397.5	2003.4	334.01	3821.1	263.34	2581.71	304.92	4589.28	258	15150	179.47	27353.5	390.45
	1653.21	15404	170.04	66273.3	4114.08	1517.65	2625	308.61	2371.62	510.3	2983.56	245.7	5330.88	566.31	2685.22	561.7	46344.5	220.57
	2041	13969.5	277.68	47063	1670.4	6062.98	1488.2	455.93	4874.37	182.7	2719.89	282.24	4872.96	654.03	10265.2	282.22	43520.2	275.37
	2413.09	9325.51	190.32	12117.8	2963.52	1054.1	114.8	735.33	4375.23	212.94	2515.44	331.38	541.44	2556.78	10721	97.27	26159.2	126.04
	2311.04	11778.9	343.2	30330.9	4128.48	1605.28	1243.2	478.79	2177.04	535.5	2052.96	420.84	331.2	2629.02	11760.4	101.38	37184.1	150.7
	1986.05	8494.29	343.2	30595.8	1725.12	5961.38	2445.8	294.64	2920.11	448.56	1205.55	561.96	5434.56	345.72	465.76	12.33	18168.9	482.24
	1731.71	15041.2	254.28	19772.2	3467.52	1202.69	2717.4	250.19	314.43	882	2495.7	340.2	4494.24	245.1	12385.2	245.23	4829.42	901.46
	2378.55	11385.5	124.8	66790.4	2613.6	4880.61	2188.2	349.25	651.42	723.24	3845.07	171.36	2193.12	1606.05	258.44	998.73	37476.6	315.1
	2348.72	10868.4	145.08	67404.8	1630.08	6182.36	2745.4	214.63	4810.92	186.48	806.52	603.54	983.52	2471.64	11374.2	95.9	12074.3	574.03
	2290.63	11813.6	117	4065.28	1638.72	6137.91	2361.8	321.31	4290.63	217.98	2552.1	309.96	2656.8	1290	13410.5	217.83	13360.8	553.48
	1800.79	8490.12	12.48	59145	3847.68	1353.82	1524.6	429.26	1311.3	636.3	2874.99	255.78	4184.64	813.99	4323.9	438.4	14065.1	108.23
	1413	15858.5	76.44	67343.4	3866.4	3176.27	1976.8	312.42	2715.66	471.24	87.42	664.02	3310.56	1083.6	4123.68	456.21	36999.5	149.33
	2152.47	13552.5	229.32	57658.9	3967.2	2947.67	2378.6	336.55	1060.32	660.24	476.58	619.92	1916.64	1869.21	15294.8	171.25	29643.9	389.08
	1017.36	16849.6	341.64	30227.2	1664.64	6125.21	1241.8	478.79	2994.84	386.82	1078.65	580.86	2321.28	1496.4	14640.2	186.32	18718.4	476.76
	2237.25	12005.4	344.76	31892.5	4309.92	1861.82	3768.8	128.27	4726.32	191.52	1438.2	529.2	2522.88	1369.98	14975.3	147.96	4296.92	965.85
	411.34	19797.8	120.12	4266.24	4109.76	1512.57	3203.2	196.85	602.07	743.4	3406.56	215.46	1537.92	2136.24	8833.82	312.36	13143.5	557.59
	2394.25	9026.66	84.24	67787.5	3643.2	2696.21	1972.6	316.23	3434.76	312.48	2506.98	330.12	3172.32	168.99	9143.38	73.98	6076.18	776.79
	2252.95	10690.5	338.52	27964.2	1660.32	6400.8	179.2	744.22	3042.78	376.74	2625.42	296.1	2802.24	1238.4	11303.2	245.23	19303.5	469.91
	2003.32	14025.1	329.16	27248.6	2784.96	4931.41	2427.6	306.07	2944.08	398.16	2320.86	369.18	972	2476.8	4029.96	460.32	4119.42	1039.83
	1436.55	15769.5	101.4	67489.3	1058.4	6457.95	2711.8	274.32	4495.08	205.38	4565.58	114.66	721.44	2538.72	14506.7	139.74	46584.5	209.61
	1310.95	16196.3	39	64386.6	2066.4	5379.72	2013.2	292.1	2497.11	490.14	1959.9	446.04	2602.08	1317.09	14583.4	141.11	12983.1	560.33
	2229.4	10201.2	32.76	63445.8	2328.48	5096.51	221.2	742.95	4638.9	196.56	1106.85	577.08	4636.8	728.85	13352.3	219.2	34602.6	352.09
	1662.63	15340	344.76	33030.4	3646.08	2715.26	2200.8	349.25	3286.71	335.16	232.65	672.84	915.84	2501.31	11578.7	247.97	5488.3	824.74
	2340.87	9774.48	67.08	66435.8	1156.32	6526.53	2741.2	215.9	2081.16	548.1	3079.44	236.88	4576.32	749.49	1270.9	894.61	28760.7	387.71
	2306.33	9895.41	39	3232	1664.64	6367.78	1978.2	322.58	122.67	888.3	2165.76	399.42	5463.36	499.23	1099.08	19.18	14269.6	531.56
	725.34	17020.6	243.36	55466.2	3139.2	4160.52	2209.2	349.25	2959.59	434.7	2701.56	283.5	4906.08	648.87	15330.3	164.4	4252.9	976.81
	2263.94	10803.1	82.68	67640.3	2738.88	4911.09	2441.6	281.94	5224.05	162.54	2498.52	333.9	5122.08	634.68	14138.9	193.17	42232.2	289.07
	2003.32	14011.2	258.96	52311	3772.8	2628.9	2742.6	218.44	383.52	854.28	2621.19	296.1	1964.16	1822.77	3038.8	516.49	33379.9	145.22
	2249.81	10751.6	319.8	26924.8	3366.72	3944.62	1985.2	340.36	5745.75	132.3	1933.11	457.38	3780	875.91	13605	210.98	40298.2	290.44
	2224.69	10493.1	246.48	54534.4	4340.16	2005.33	2451.4	285.75	3031.5	378	816.39	602.28	5436	348.3	1597.5	768.57	34635.2	146.59
	1736.42	14964.7	174.72	10478.1	2439.36	1000.76	1531.6	448.31	1026.48	661.5	2700.15	283.5	5264.64	296.7	15203.9	175.36	24327.4	430.18
	2251.38	11852.5	204.36	62456.3	205.92	12741.9	1967	317.5	923.55	667.8	2470.32	342.72	194.4	2634.18	11195.3	97.27	6202.56	752.13
	2306.33	9884.29	257.4	52583.7	2740.32	1032.51	2315.6	330.2	3866.22	258.3	3176.73	229.32	5052.96	294.12	2328.8	606.91	41520.8	180.84
	1635.94	8301.08	204.36	61564.2	2128.32	916.94	2457	293.37	5329.8	158.76	2450.58	346.5	2748.96	1253.88	2013.56	674.04	26447.5	397.3
	1527.61	15575	333.84	34635.5	3376.8	3921.76	3152.8	200.66	768.45	684.18	2602.86	298.62	5505.12	402.48	15306.2	158.92	44546.8	253.45
	960.84	16891.3	45.24	64846.1	1787.04	5878.83	2217.6	347.98	747.3	689.22	551.31	612.36	2129.76	1674.42	7656.64	324.69	3237.6	1216.56
	2358.14	11064.4	240.24	17991.7	3529.44	3441.7	1198.4	488.95	2624.01	476.28	67.68	657.72	1825.92	1954.35	3229.08	495.94	24842.9	420.59
	1460.1	8144.01	204.36	61964.8	1673.28	6198.87	1933.4	354.33	1933.11	569.52	243.93	671.58	4606.56	739.17	563.74	1006.95	12040.2	574.03
	2375.41	9561.81	332.28	27613.4	191.52	12656.8	2746.8	231.14	1087.11	656.46	2484.42	337.68	4449.6	774	8426.28	321.95	8613.72	646.64
	2361.28	11147.8	234	57194.2	1660.32	6369.05	2700.6	256.54	2914.47	447.3	2110.77	408.24	3116.16	165.12	1042.28	939.82	16276	501.42
	2235.68	10725.2	318.24	38956.8	4325.76	2077.72	2413.6	267.97	2299.71	517.86	678.21	608.58	813.6	2528.4	802.3	976.81	39919	293.18
[truncated: 179,904 more rows]

## Sheet: Table S2
	Table S2. Vector Copy Number of Peripheral Blood and Bone Marrow (Copies per Diploid Genome)*
	Source and Time Point	Patient 2	Patient 3	Patient 4	Patient 6	Patient 7	Patient 8	Patient 9	Patient 10	Patient 11
	Peripheral Blood
	6 months
	Whole Blood	0.42	1.49	0.61	1.19	1.04	0.69	0.5	0.23	0.86
	CD19+	0.5	1.21	0.5	1.13	0.66	0.64	0.51	0.22	0.78
	GlyA+, CD71+	0.2	2.85	0.96	1.35	0.76	0.68	0.76	0.21	1.2
	Bone Marrow
	6 months
	CD34+	0.53	1.52	0.6	1.2	0.86	0.59	0.58	0.25	0.97
	CD15+	0.65	1.59	0.79	1.65	1.25	0.77	0.52	0.2	0.79
	GlyA+, CD71+	0.63	1.62	0.8	1.42	1.34	0.73	0.73	0.27	1.04
	* Data from patients 2, 3, 4, 6, 7, and 8 are reproduced from Esrick et al. 202122.
